# Supplementary material for: Use of the CHM13-T2T genome improves metagenomic analysis by minimizing host DNA contamination
Source: mSystems. 2025 Sep 10;10(10):e00840-25. doi: 10.1128/msystems.00840-25 (PMC12542756; doi:10.1128/msystems.00840-25)
Supplement: Supplemental tables — Tables S1 to S6. [file msystems.00840-25-s0007.xlsx]

## Sheet: Table S1
Table S1 Description of mock samples
Series	Sample ID	Human cell concentration (cells/mL)	Microbe spike-in concentration (CFU/mL)
			Listeria grayi	Haemophilus parainfluenzae	Acinetobacter junii	Prescottella equi	Micrococcus luteus
Negative Control	D0	1×105	0	0	0	0	0
Series 1	D1-1	1×105	4×105	3×105	2×105	1.5×105	1.5×104
	D1-2	1×105	4×104	3×104	2×104	1.5×104	1.5×103
	D1-3	1×105	4×103	3×103	2×103	1.5×103	1.5×102
	D1-2(10)	1×104	4×103	3×103	2×103	1.5×103	1.5×102
	D1-1(100)	1×103	4×103	3×103	2×103	1.5×103	1.5×102
			Neisseria sicca	Pseudomonas fluorescens	Aeromonas hydrophila	Legionella pneumophila	Clavispora lusitaniae
Series 2	D2-1	1×105	1.5×105	1.5×105	1.5×105	1×105	4×103
	D2-2	1×105	1.5×104	1.5×104	1.5×104	1×104	4×102
	D2-3	1×105	1.5×103	1.5×103	1.5×103	1×103	4×101
	D2-2(10)	1×104	1.5×103	1.5×103	1.5×103	1×103	4×101
	D2-1(100)	1×103	1.5×103	1.5×103	1.5×103	1×103	4×101

## Sheet: Table S2
Table S2 Description of clinical samples
Sample	Culture or FilmArray
S1_D	Negative
S2_D	Candida albicans, Pseudomonas aeruginosa
S3_D	Negative
S4_D	Negative
S5_D	Haemophilus influenzae
S6_D	Streptococcus pneumoniae
S7_D	Haemophilus influenzae
S8_D	Negative

## Sheet: Table S3
Table S3 Comparison results of different dehosting strategies after ILMN platform sequencing
Sequencer	Run	Sample	Clean_reads	Host_consensus	Non_host_consensus	Multi_labels	Loosened_host_consensus	BLAST_labelled_host	Host_reads_ground_truth	Host_reads_perc	hg38__bowtie2_vf__TP	hg38__bowtie2_vf__FN	hg38__bowtie2_vf__TN	hg38__bowtie2_vf__FP	hg38__bowtie2_vf__sens	hg38__bowtie2_vf__spec	hg38__bowtie2_vf__PPV	hg38__bowtie2_vf__NPV	hg38__bowtie2_vf__F1	hg38__bowtie2_vf__G1	hg38__bowtie2_vf__Yoden	hg38__bowtie2_vf__MCC	hg38__bowtie2_vs__TP	hg38__bowtie2_vs__FN	hg38__bowtie2_vs__TN	hg38__bowtie2_vs__FP	hg38__bowtie2_vs__sens	hg38__bowtie2_vs__spec	hg38__bowtie2_vs__PPV	hg38__bowtie2_vs__NPV	hg38__bowtie2_vs__F1	hg38__bowtie2_vs__G1	hg38__bowtie2_vs__Yoden	hg38__bowtie2_vs__MCC	hg38__bwa_mem__TP	hg38__bwa_mem__FN	hg38__bwa_mem__TN	hg38__bwa_mem__FP	hg38__bwa_mem__sens	hg38__bwa_mem__spec	hg38__bwa_mem__PPV	hg38__bwa_mem__NPV	hg38__bwa_mem__F1	hg38__bwa_mem__G1	hg38__bwa_mem__Yoden	hg38__bwa_mem__MCC	hg38__STAT__TP	hg38__STAT__FN	hg38__STAT__TN
ILMN	Lab40_XinanYikeDaxueFushu	D1-1(100)	1209028	354376	612452	242200	241630	6	596012	49.2968	547787	48225	613011	5	0.919087	0.999992	0.999991	0.927068	0.957834	0.96215	0.919079	0.923061	576574	19438	613006	10	0.967387	0.999984	0.999983	0.969265	0.983415	0.984385	0.96737	0.968309	595468	544	612993	23	0.999087	0.999962	0.999961	0.999113	0.999524	0.999538	0.99905	0.999062	363787	232225	613016
ILMN	Lab40_XinanYikeDaxueFushu	D1-1	23125862	17760211	155240	5210411	5208405	425	22969041	99.3219	22247181	721860	156713	108	0.968572	0.999311	0.999995	0.178372	0.984033	0.302712	0.967884	0.415498	22566634	402407	156636	185	0.98248	0.99882	0.999992	0.280186	0.991159	0.437614	0.981301	0.524346	22944143	24898	156232	589	0.998916	0.996244	0.999974	0.862541	0.999445	0.924584	0.99516	0.926467	18160056	4808985	156821
ILMN	Lab40_XinanYikeDaxueFushu	D1-2(10)	12485395	9216089	379983	2889323	2888140	182	12104411	96.9486	11698607	405804	380917	67	0.966475	0.999824	0.999994	0.484183	0.982949	0.65242	0.966299	0.684003	11895549	208862	380890	94	0.982745	0.999753	0.999992	0.645848	0.991294	0.784745	0.982498	0.796578	12091828	12583	380786	198	0.99896	0.99948	0.999984	0.968012	0.999472	0.983495	0.998441	0.9831	9414729	2689682	380984
ILMN	Lab40_XinanYikeDaxueFushu	D0	25569962	19712180	88186	5769596	5767452	430	25480062	99.6484	24665484	814578	89755	145	0.968031	0.998387	0.999994	0.0992499	0.983753	0.180551	0.966418	0.309695	25012608	467454	89681	219	0.981654	0.997564	0.999991	0.160968	0.990738	0.277206	0.979218	0.397007	25453129	26933	89445	455	0.998943	0.994939	0.999982	0.768573	0.999462	0.867228	0.993882	0.873987	20170379	5309683	89900
ILMN	Lab40_XinanYikeDaxueFushu	D1-2-1	24537383	19183938	58535	5294910	5293236	347	24477521	99.756	23763658	713863	59728	134	0.970836	0.997762	0.999994	0.0772088	0.985199	0.143327	0.968597	0.273457	24067655	409866	59672	190	0.983255	0.996826	0.999992	0.127087	0.991553	0.225433	0.980081	0.352913	24453326	24195	59465	397	0.999012	0.993368	0.999984	0.710794	0.999497	0.828653	0.99238	0.839858	19604100	4873421	59862
ILMN	Lab40_XinanYikeDaxueFushu	D2-1(100)	1406743	596148	630696	179899	179274	15	775437	55.1229	747393	28044	631298	8	0.963835	0.999987	0.999989	0.957467	0.981579	0.978265	0.963822	0.960634	758033	17404	631296	10	0.977556	0.999984	0.999987	0.973171	0.988644	0.986395	0.97754	0.975346	774375	1062	631264	42	0.99863	0.999933	0.999946	0.99832	0.999288	0.999126	0.998564	0.998415	610445	164992	631306
ILMN	Lab40_XinanYikeDaxueFushu	D2-2(10)	2331955	1469172	440098	422685	422111	30	1891313	81.1042	1833607	57706	440623	19	0.969489	0.999957	0.99999	0.884201	0.984503	0.938523	0.969446	0.925837	1857250	34063	440619	23	0.98199	0.999948	0.999988	0.92824	0.990907	0.962761	0.981938	0.954705	1889200	2113	440595	47	0.998883	0.999893	0.999975	0.995227	0.999429	0.997555	0.998776	0.996988	1500933	390380	440642
ILMN	Lab40_XinanYikeDaxueFushu	D2-1	14549703	11095220	301950	3152533	3151184	267	14246671	97.9173	13845050	401621	302944	88	0.971809	0.99971	0.999994	0.429973	0.9857	0.60132	0.971519	0.646313	14029433	217238	302911	121	0.984752	0.999601	0.999991	0.582354	0.992313	0.735952	0.984352	0.757122	14231649	15022	302637	395	0.998946	0.998697	0.999972	0.95271	0.999459	0.975162	0.997642	0.974903	11319327	2927344	303032
ILMN	Lab40_XinanYikeDaxueFushu	D1-2-2	25522393	19846368	75811	5600214	5598179	411	25444958	99.6966	24682084	762874	77305	130	0.970019	0.998321	0.999995	0.0920102	0.984779	0.168491	0.96834	0.298483	25013273	431685	77225	210	0.983035	0.997288	0.999992	0.151746	0.991441	0.263411	0.980323	0.385683	25418146	26812	76899	536	0.998946	0.993078	0.999979	0.741474	0.999462	0.849028	0.992024	0.857636	20280473	5164485	77435
ILMN	Lab40_XinanYikeDaxueFushu	D1-2-3	27473977	21277307	151708	6044962	6042816	472	27320595	99.4417	26494032	826563	153229	153	0.969746	0.999002	0.999994	0.156389	0.984638	0.270442	0.968748	0.389225	26851940	468655	153147	235	0.982846	0.998468	0.999991	0.246295	0.991345	0.395124	0.981314	0.491614	27291903	28692	152947	435	0.99895	0.997164	0.999984	0.842038	0.999467	0.913059	0.996114	0.915833	21747300	5573295	153382
ILMN	Lab40_XinanYikeDaxueFushu	D1-3	24146710	18589868	110879	5445963	5443929	412	24034209	99.5341	23288642	745567	112386	115	0.968979	0.998978	0.999995	0.130993	0.984243	0.231615	0.967957	0.356077	23607808	426401	112326	175	0.982259	0.998444	0.999993	0.208503	0.991046	0.344967	0.980703	0.452186	24008518	25691	111895	606	0.998931	0.994613	0.999975	0.813273	0.999453	0.894849	0.993544	0.898887	19007494	5026715	112501
ILMN	Lab40_XinanYikeDaxueFushu	D2-2-1	16261556	12508418	136523	3616615	3615346	335	16124099	99.1547	15657206	466893	137357	100	0.971044	0.999273	0.999994	0.227318	0.985306	0.370381	0.970316	0.469643	15867040	257059	137312	145	0.984057	0.998945	0.999991	0.34818	0.99196	0.516377	0.983003	0.585024	16106541	17558	137184	273	0.998911	0.998014	0.999983	0.886534	0.999447	0.938977	0.996925	0.940101	12766493	3357606	137457
ILMN	Lab40_XinanYikeDaxueFushu	D2-2-2	15990573	12254406	185606	3550561	3549194	312	15803912	98.8327	15318020	485892	186581	80	0.969255	0.999571	0.999995	0.277455	0.984385	0.434347	0.968826	0.51846	15520431	283481	186543	118	0.982063	0.999368	0.999992	0.39688	0.990946	0.568135	0.98143	0.624101	15786283	17629	186394	267	0.998885	0.99857	0.999983	0.913593	0.999433	0.954193	0.997454	0.954594	12520911	3283001	186661
ILMN	Lab40_XinanYikeDaxueFushu	D2-2-3	17389974	13405729	128246	3855999	3854486	331	17260546	99.2557	16755690	504856	129342	86	0.970751	0.999336	0.999995	0.203946	0.985156	0.338757	0.970086	0.444792	16980036	280510	129290	138	0.983748	0.998934	0.999992	0.315495	0.991804	0.479537	0.982682	0.556798	17241400	19146	129091	337	0.998891	0.997396	0.99998	0.870842	0.999435	0.929833	0.996287	0.931445	13684994	3575552	129428
ILMN	Lab40_XinanYikeDaxueFushu	D2-3	19855607	15287879	94275	4473453	4471872	345	19760096	99.519	19086851	673245	95407	104	0.965929	0.998911	0.999995	0.124122	0.982667	0.220808	0.96484	0.346054	19349427	410669	95340	171	0.979217	0.99821	0.999991	0.188416	0.989495	0.316997	0.977427	0.429132	19738517	21579	95107	404	0.998908	0.99577	0.99998	0.815068	0.999443	0.896403	0.994678	0.900394	15654763	4105333	95511
ILMN	Lab34_ShenzhenDierRenmin	D1-1(100)	7993462	2384938	5005949	602575	601830	71	2986839	37.366	2898584	88255	5006564	59	0.970452	0.999988	0.99998	0.982677	0.984995	0.991257	0.97044	0.97653	2932726	54113	5006538	85	0.981883	0.999983	0.999971	0.989307	0.990844	0.994616	0.981866	0.985565	2983670	3169	5006358	265	0.998939	0.999947	0.999911	0.999367	0.999425	0.999657	0.998886	0.999082	2435715	551124	5006623
ILMN	Lab34_ShenzhenDierRenmin	D0	20267446	16417965	65424	3784057	3782749	369	20201083	99.6726	19623097	577986	66259	104	0.971388	0.998433	0.999995	0.102848	0.985484	0.186485	0.969821	0.315814	19856273	344810	66205	158	0.982931	0.997619	0.999992	0.161077	0.991388	0.277369	0.98055	0.397412	20182062	19021	66133	230	0.999058	0.996534	0.999989	0.776628	0.999523	0.872945	0.995593	0.879315	16765010	3436073	66363
ILMN	Lab34_ShenzhenDierRenmin	D1-1	22803984	18085167	301060	4417757	4416236	508	22501911	98.6753	21763966	737945	301978	95	0.967205	0.999686	0.999996	0.290385	0.983327	0.450043	0.966891	0.529874	22025265	476646	301923	150	0.978818	0.999503	0.999993	0.387792	0.989292	0.558785	0.978321	0.615937	22480355	21556	301807	266	0.999042	0.999119	0.999988	0.933338	0.999515	0.965109	0.998161	0.9652	18520456	3981455	302073
ILMN	Lab34_ShenzhenDierRenmin	D1-2(10)	19637381	14946186	1280940	3410255	3409032	430	18355648	93.473	17918679	436969	1281667	66	0.976194	0.999949	0.999996	0.745747	0.987952	0.85434	0.976143	0.853201	18107289	248359	1281622	111	0.98647	0.999913	0.999994	0.837672	0.993186	0.91163	0.986383	0.908988	18338652	16996	1281541	192	0.999074	0.99985	0.99999	0.986911	0.999532	0.993339	0.998924	0.992894	15216922	3138726	1281733
ILMN	Lab34_ShenzhenDierRenmin	D1-2-1	22685795	18251284	116239	4318272	4316933	424	22568641	99.4836	21875385	693256	117046	108	0.969282	0.999078	0.999995	0.144447	0.984399	0.252402	0.96836	0.373995	22131002	437639	116998	156	0.980609	0.998668	0.999993	0.210945	0.990206	0.348317	0.979277	0.454496	22547281	21360	116916	238	0.999054	0.997968	0.999989	0.845526	0.999521	0.915445	0.997022	0.918149	18668161	3900480	117154
ILMN	Lab34_ShenzhenDierRenmin	D1-2-2	22222308	17882599	107895	4231814	4230434	422	22113455	99.5102	21446424	667031	108764	89	0.969836	0.999182	0.999996	0.140197	0.984685	0.245892	0.969018	0.368577	21704960	408495	108709	144	0.981527	0.998677	0.999993	0.210186	0.990674	0.347281	0.980204	0.453893	22091938	21517	108627	226	0.999027	0.997924	0.99999	0.834668	0.999508	0.909024	0.996951	0.912202	18278842	3834613	108853
ILMN	Lab34_ShenzhenDierRenmin	D1-3	21001118	16951428	81262	3968428	3967076	422	20918926	99.6086	20309254	609672	82104	88	0.970855	0.998929	0.999996	0.118686	0.98521	0.212164	0.969785	0.339257	20551321	367605	82047	145	0.982427	0.998236	0.999993	0.182468	0.991132	0.308538	0.980663	0.423004	20898668	20258	81974	218	0.999032	0.997348	0.99999	0.801843	0.99951	0.888973	0.996379	0.893828	17316279	3602647	82192
ILMN	Lab34_ShenzhenDierRenmin	D1-2-3	22632458	18244036	114331	4274091	4272733	455	22517224	99.4908	21846726	670498	115143	91	0.970223	0.99921	0.999996	0.146559	0.984884	0.255625	0.969433	0.376929	22098183	419041	115099	135	0.98139	0.998828	0.999994	0.215485	0.990605	0.354492	0.980219	0.459583	22496118	21106	115022	212	0.999063	0.99816	0.999991	0.844955	0.999526	0.91519	0.997223	0.917932	18648663	3868561	115234
ILMN	Lab34_ShenzhenDierRenmin	D2-1(100)	9173816	4596867	3488563	1088386	1087541	115	5684523	61.9647	5535299	149224	3489223	70	0.973749	0.99998	0.999987	0.958987	0.986694	0.979055	0.973729	0.966323	5598850	85673	3489197	96	0.984929	0.999972	0.999983	0.976035	0.992399	0.987859	0.984901	0.980449	5679142	5381	3489034	259	0.999053	0.999926	0.999954	0.99846	0.999504	0.999192	0.998979	0.998697	4687379	997144	3489293
ILMN	Lab34_ShenzhenDierRenmin	D2-1	20606054	16630353	175851	3799850	3798709	344	20429406	99.1427	19867667	561739	176552	96	0.972503	0.999457	0.999995	0.239136	0.986058	0.385932	0.97196	0.482106	20092825	336581	176516	132	0.983525	0.999253	0.999993	0.344021	0.991691	0.51183	0.982777	0.581455	20410224	19182	176429	219	0.999061	0.99876	0.999989	0.901938	0.999525	0.947883	0.997821	0.948663	16976465	3452941	176648
ILMN	Lab34_ShenzhenDierRenmin	D2-2-1	20006691	15950855	124724	3931112	3929737	492	19881084	99.3722	19269273	611811	125519	88	0.969226	0.999299	0.999995	0.170234	0.984371	0.290911	0.968526	0.406044	19507248	373836	125468	139	0.981196	0.998893	0.999993	0.251286	0.990505	0.401555	0.98009	0.496262	19861088	19996	125401	206	0.998994	0.99836	0.99999	0.862473	0.999492	0.925455	0.997354	0.927459	16312161	3568923	125607
ILMN	Lab34_ShenzhenDierRenmin	D2-2-2	21609556	17330145	116334	4163077	4161698	509	21492352	99.4576	20877024	615328	117111	93	0.97137	0.999207	0.999996	0.159892	0.985475	0.275671	0.970576	0.393933	21127773	364579	117064	140	0.983037	0.998806	0.999993	0.243051	0.991443	0.390965	0.981842	0.488499	21470874	21478	117003	201	0.999001	0.998285	0.999991	0.844903	0.999495	0.915212	0.997286	0.917933	17702576	3789776	117204
ILMN	Lab34_ShenzhenDierRenmin	D2-2(10)	21359427	15861531	1655178	3842718	3841246	508	19703285	92.2463	19179858	523427	1656038	104	0.973435	0.999937	0.999995	0.759837	0.986536	0.863508	0.973372	0.859999	19388380	314905	1655992	150	0.984018	0.999909	0.999992	0.840222	0.991941	0.913137	0.983927	0.909236	19684351	18934	1655852	290	0.999039	0.999825	0.999985	0.988695	0.999512	0.994229	0.998864	0.993759	16183519	3519766	1656142
ILMN	Lab34_ShenzhenDierRenmin	D2-2-3	22049227	17650351	113710	4285166	4283713	504	21934568	99.48	21240536	694032	114547	112	0.968359	0.999023	0.999995	0.141665	0.983923	0.248142	0.967382	0.370187	21498059	436509	114502	157	0.980099	0.998631	0.999993	0.207803	0.989946	0.34402	0.97873	0.450973	21912924	21644	114416	243	0.999013	0.997881	0.999989	0.840923	0.999501	0.912703	0.996894	0.915587	18065318	3869250	114659
ILMN	Lab34_ShenzhenDierRenmin	D2-3	95335603	77699776	327208	17308619	17303260	1876	95004912	99.6531	92662607	2342305	330312	379	0.975345	0.998854	0.999996	0.123591	0.987517	0.219965	0.974199	0.346985	93621395	1383517	330126	565	0.985437	0.998291	0.999994	0.192646	0.992662	0.322967	0.983729	0.435322	94920563	84349	329842	849	0.999112	0.997433	0.999991	0.796352	0.999551	0.885622	0.996545	0.890838	79188816	15816096	330691
ILMN	Lab4_BeijingErtong	D0	23146798	18998864	51877	4096057	4094721	287	23093872	99.7713	22528126	565746	52814	112	0.975502	0.997884	0.999995	0.0853822	0.987597	0.157305	0.973386	0.288279	22764841	329031	52756	170	0.985752	0.996788	0.999993	0.138182	0.992821	0.242716	0.98254	0.368459	23075577	18295	52688	238	0.999208	0.995503	0.99999	0.742262	0.999599	0.850431	0.994711	0.859259	19357220	3736652	52926
ILMN	Lab4_BeijingErtong	D1-1(100)	8852090	2068039	6246334	537717	536804	67	2604910	29.4271	2513931	90979	6247134	46	0.965074	0.999993	0.999982	0.985646	0.982218	0.992767	0.965067	0.975293	2543158	61752	6247114	66	0.976294	0.999989	0.999974	0.990212	0.987992	0.995077	0.976283	0.98321	2602480	2430	6246907	273	0.999067	0.999956	0.999895	0.999611	0.999481	0.999784	0.999023	0.999265	2114288	490622	6247180
ILMN	Lab4_BeijingErtong	D1-1	28635825	23181265	394303	5060257	5058465	555	28240285	98.6187	27580039	660246	395409	131	0.97662	0.999669	0.999995	0.374563	0.98817	0.544943	0.976289	0.604712	27859373	380912	395327	213	0.986512	0.999461	0.999992	0.509285	0.993206	0.674747	0.985973	0.708614	28217735	22550	395201	339	0.999201	0.999143	0.999988	0.94602	0.999595	0.971856	0.998344	0.971824	23602299	4637986	395540
ILMN	Lab4_BeijingErtong	D1-2(10)	25236952	18311792	2548627	4376533	4374587	410	22686789	89.8951	21925823	760966	2550029	134	0.966458	0.999947	0.999994	0.77017	0.98294	0.870145	0.966405	0.862723	22180350	506439	2549964	199	0.977677	0.999922	0.999991	0.834302	0.988708	0.909635	0.977599	0.903108	22667375	19414	2549774	389	0.999144	0.999847	0.999983	0.992444	0.999563	0.996132	0.998992	0.995704	18765607	3921182	2550163
ILMN	Lab4_BeijingErtong	D1-2-1	26628916	21444603	216235	4968078	4966388	464	26411455	99.1834	25590373	821082	217335	126	0.968912	0.999421	0.999995	0.209295	0.984208	0.346108	0.968332	0.45018	25877010	534445	217258	203	0.979765	0.999066	0.999992	0.289021	0.989775	0.448341	0.978831	0.531879	26390083	21372	217146	315	0.999191	0.998551	0.999988	0.910397	0.999589	0.952439	0.997742	0.953063	21945314	4466141	217461
ILMN	Lab4_BeijingErtong	D2-1(100)	10002554	2566471	6549594	886489	885421	75	3451967	34.5109	3178261	273706	6550533	54	0.92071	0.999992	0.999983	0.959892	0.958711	0.979532	0.920702	0.940084	3221503	230464	6550513	74	0.933237	0.999989	0.999977	0.966013	0.965455	0.982707	0.933226	0.949467	3449044	2923	6550259	328	0.999153	0.99995	0.999905	0.999554	0.999529	0.999752	0.999103	0.999281	2629885	822082	6550587
ILMN	Lab4_BeijingErtong	D1-2-2	26635932	21327808	254907	5053217	5051385	488	26379681	99.0379	25512687	866994	256113	138	0.967134	0.999461	0.999995	0.22804	0.98329	0.371351	0.966595	0.469486	25807436	572245	256047	204	0.978307	0.999204	0.999992	0.309126	0.989031	0.472175	0.977511	0.549697	26357815	21866	255923	328	0.999171	0.99872	0.999988	0.921286	0.999579	0.958441	0.997891	0.958817	21849472	4530209	256251
ILMN	Lab4_BeijingErtong	D1-2-3	30848250	25056332	192468	5599450	5597544	523	30654399	99.3716	29850512	803887	193677	174	0.973776	0.999102	0.999994	0.19415	0.986711	0.325121	0.972878	0.434602	30170676	483723	193596	255	0.98422	0.998685	0.999992	0.285827	0.992043	0.444451	0.982905	0.53003	30629528	24871	193483	368	0.999189	0.998102	0.999988	0.886098	0.999588	0.938771	0.99729	0.940045	25556780	5097619	193851
ILMN	Lab4_BeijingErtong	D1-3	32571342	26642095	149560	5779687	5777653	628	32420376	99.5365	31698587	721789	150770	196	0.977737	0.998702	0.999994	0.172791	0.98874	0.294609	0.976438	0.410747	32021880	398496	150700	266	0.987708	0.998238	0.999992	0.274401	0.993812	0.430472	0.985946	0.520131	32393882	26494	150591	375	0.999183	0.997516	0.999988	0.850388	0.999585	0.918095	0.996699	0.920635	27101372	5319004	150966
ILMN	Lab4_BeijingErtong	D2-1	24921362	19980186	472107	4469069	4467430	472	24448088	98.1009	23827882	620206	473137	137	0.974632	0.999711	0.999994	0.432743	0.98715	0.604024	0.974342	0.649334	24083040	365048	473062	212	0.985068	0.999552	0.999991	0.564439	0.992474	0.72147	0.984621	0.745486	24428133	19955	472938	336	0.999184	0.99929	0.999986	0.959515	0.999585	0.978998	0.998474	0.978793	20369954	4078134	473274
ILMN	Lab4_BeijingErtong	D2-2(10)	25528943	18934522	2043983	4550438	4548636	413	23483571	91.988	22639378	844193	2045219	153	0.964052	0.999925	0.999993	0.707832	0.981694	0.828899	0.963977	0.826031	22905396	578175	2045152	220	0.97538	0.999892	0.99999	0.779602	0.987532	0.876112	0.975272	0.87196	23464278	19293	2044961	411	0.999178	0.999799	0.999982	0.990654	0.99958	0.995205	0.998978	0.994798	19437174	4046397	2045372
ILMN	Lab4_BeijingErtong	D2-3	28753671	23592174	64890	5096607	5094888	400	28687462	99.7697	27909949	777513	66064	145	0.972897	0.99781	0.999995	0.0783141	0.98626	0.14523	0.970707	0.275708	28204369	483093	65994	215	0.98316	0.996753	0.999992	0.120189	0.991505	0.214511	0.979913	0.343172	28665266	22196	65904	305	0.999226	0.995393	0.999989	0.748059	0.999608	0.854182	0.99462	0.862568	24082837	4604625	66209
ILMN	Lab4_BeijingErtong	D2-2-1	35909087	29122406	241984	6544697	6542348	623	35665377	99.3213	34632041	1033336	243498	212	0.971027	0.99913	0.999994	0.190705	0.985298	0.320277	0.970157	0.430125	35015737	649640	243413	297	0.981785	0.998781	0.999992	0.272563	0.990805	0.428256	0.980566	0.51697	35636702	28675	243294	416	0.999196	0.998293	0.999988	0.894565	0.999592	0.943587	0.997489	0.94462	29761546	5903831	243710
ILMN	Lab4_BeijingErtong	D2-2-3	36820823	29734438	250641	6835744	6833411	576	36568425	99.3145	35359825	1208600	252211	187	0.96695	0.999259	0.999995	0.172651	0.983195	0.294431	0.966209	0.408426	35766058	802367	252121	277	0.978058	0.998903	0.999992	0.239093	0.988904	0.385835	0.976961	0.483298	36539300	29125	251951	447	0.999204	0.998229	0.999988	0.89638	0.999596	0.944567	0.997433	0.945551	30468637	6099788	252398
ILMN	Lab4_BeijingErtong	D2-2-2	36714457	29890488	198876	6625093	6622849	555	36513892	99.4537	35494879	1019013	200376	189	0.972092	0.999058	0.999995	0.164325	0.985846	0.282229	0.97115	0.399473	35883264	630628	200294	271	0.982729	0.998649	0.999992	0.24105	0.991286	0.38836	0.981378	0.486368	36484403	29489	200163	402	0.999192	0.997996	0.999989	0.871593	0.999591	0.930521	0.997188	0.932272	30522998	5990894	200565
ILMN	Lab49_ZhongnanDaxueXiangyaEr	D2-2(10)	10248937	6764158	893987	2590792	2589859	154	9354171	91.2697	8911755	442416	894717	49	0.952704	0.999945	0.999995	0.669131	0.975777	0.801754	0.952649	0.798399	9143350	210821	894688	78	0.977462	0.999913	0.999991	0.8093	0.988599	0.894565	0.977375	0.889371	9345194	8977	894487	279	0.99904	0.999688	0.99997	0.990064	0.999505	0.994853	0.998729	0.994372	6915644	2438527	894766
ILMN	Lab49_ZhongnanDaxueXiangyaEr	D1-1(100)	645015	139894	248746	256375	256284	5	396183	61.4223	357162	39021	248828	4	0.901508	0.999984	0.999989	0.864439	0.948198	0.927285	0.901492	0.882765	385909	10274	248828	4	0.974068	0.999984	0.99999	0.960348	0.986858	0.979765	0.974051	0.96717	395983	200	248816	16	0.999495	0.999936	0.99996	0.999197	0.999727	0.999566	0.999431	0.999294	143028	253155	248832
ILMN	Lab49_ZhongnanDaxueXiangyaEr	D1-2(10)	4609827	2851596	436512	1321719	1321240	75	4172911	90.5221	3990014	182897	436899	17	0.95617	0.999961	0.999996	0.704908	0.977592	0.826903	0.956131	0.820963	4097835	75076	436886	30	0.982009	0.999931	0.999993	0.853356	0.990919	0.920848	0.98194	0.915389	4169109	3802	436789	127	0.999089	0.999709	0.99997	0.991371	0.999529	0.995523	0.998798	0.995062	2910408	1262503	436916
ILMN	Lab49_ZhongnanDaxueXiangyaEr	D2-2-3	18418056	14391397	136042	3890617	3889245	307	18280949	99.2556	17804330	476619	137018	89	0.973928	0.999351	0.999995	0.223288	0.986789	0.365019	0.973279	0.466173	18011615	269334	136975	132	0.985267	0.999037	0.999993	0.33712	0.992575	0.504126	0.984304	0.57604	18262119	18830	136708	399	0.99897	0.99709	0.999978	0.878936	0.999474	0.934292	0.99606	0.935656	14671323	3609626	137107
ILMN	Lab49_ZhongnanDaxueXiangyaEr	D1-1_1	15549581	12120954	157641	3270986	3270094	264	15391312	98.9822	14978397	412915	158200	69	0.973172	0.999564	0.999995	0.277002	0.986401	0.433791	0.972736	0.519081	15145263	246049	158174	95	0.984014	0.9994	0.999994	0.391304	0.991939	0.562404	0.983414	0.620328	15376491	14821	158034	235	0.999037	0.998515	0.999985	0.914258	0.999511	0.954531	0.997552	0.954989	12370142	3021170	158269
ILMN	Lab49_ZhongnanDaxueXiangyaEr	D2-1	27249664	21221718	388544	5639402	5637425	462	26859605	98.5686	26151463	708142	389938	121	0.973635	0.99969	0.999995	0.355109	0.986639	0.524061	0.973325	0.587905	26451495	408110	389864	195	0.984806	0.9995	0.999993	0.488567	0.992341	0.656318	0.984306	0.693464	26833155	26450	389397	662	0.999015	0.998303	0.999975	0.936395	0.999495	0.966358	0.997318	0.966364	21649651	5209954	390059
ILMN	Lab49_ZhongnanDaxueXiangyaEr	D2-1(100)	1095691	244025	600318	251348	251214	6	495245	45.1993	430974	64271	600440	6	0.870224	0.99999	0.999986	0.90331	0.930603	0.949194	0.870214	0.886601	471911	23334	600433	13	0.952884	0.999978	0.999972	0.962592	0.97586	0.980929	0.952862	0.957701	494877	368	600417	29	0.999257	0.999952	0.999941	0.999387	0.999599	0.99967	0.999209	0.999269	248901	246344	600446
ILMN	Lab49_ZhongnanDaxueXiangyaEr	D2-2-1	29882612	23023202	240920	6618490	6616262	497	29639961	99.188	28748743	891218	242508	143	0.969932	0.999411	0.999995	0.213904	0.984734	0.352386	0.969343	0.455347	29121447	518514	242439	212	0.982506	0.999126	0.999993	0.318599	0.991172	0.483137	0.981633	0.559232	29609532	30429	242033	618	0.998973	0.997453	0.999979	0.888318	0.999476	0.939728	0.996427	0.94081	23521682	6118279	242651
ILMN	Lab49_ZhongnanDaxueXiangyaEr	D1-2-3	11642729	8966935	174880	2500914	2500163	221	11467319	98.4934	11137189	330130	175354	56	0.971211	0.999681	0.999995	0.346903	0.985393	0.51507	0.970892	0.580345	11267622	199697	175330	80	0.982586	0.999544	0.999993	0.467513	0.991213	0.637057	0.982129	0.677607	11455751	11568	175226	184	0.998991	0.998951	0.999984	0.938071	0.999487	0.967554	0.997942	0.967535	9158054	2309265	175410
ILMN	Lab49_ZhongnanDaxueXiangyaEr	D0	16561726	12957401	39764	3564561	3563637	239	16521277	99.7558	16061865	459412	40380	69	0.972193	0.998294	0.999996	0.0807936	0.985898	0.149489	0.970487	0.280009	16239455	281822	40350	99	0.982942	0.997552	0.999994	0.125244	0.991395	0.222546	0.980494	0.350421	16505377	15900	40200	249	0.999038	0.993844	0.999985	0.716578	0.999511	0.832738	0.992882	0.843482	13237669	3283608	40449
ILMN	Lab49_ZhongnanDaxueXiangyaEr	D1-2-2	13305005	10467927	67484	2769594	2768849	186	13236962	99.4886	12911118	325844	67985	58	0.975384	0.999148	0.999996	0.172626	0.987536	0.294389	0.974531	0.410152	13056860	180102	67955	88	0.986394	0.998707	0.999993	0.273949	0.993147	0.429959	0.985101	0.519481	13224591	12371	67804	239	0.999065	0.996488	0.999982	0.8457	0.999523	0.914923	0.995553	0.917563	10665995	2570967	68043
ILMN	Lab49_ZhongnanDaxueXiangyaEr	D2-2-2	23716664	18653952	116982	4945730	4944457	388	23598797	99.503	22974849	623948	117780	87	0.97356	0.999262	0.999996	0.158791	0.986601	0.274036	0.972822	0.393029	23220931	377866	117742	125	0.983988	0.998939	0.999995	0.237571	0.991927	0.383853	0.982927	0.483228	23576462	22335	117509	358	0.999054	0.996963	0.999985	0.840286	0.999519	0.911944	0.996016	0.914835	19033257	4565540	117867
ILMN	Lab49_ZhongnanDaxueXiangyaEr	D1-3	14314103	11219362	62189	3032552	3031553	259	14251174	99.5604	13862406	388768	62865	64	0.97272	0.998983	0.999995	0.139195	0.986169	0.244344	0.971703	0.367766	14023533	227641	62828	101	0.984027	0.998395	0.999993	0.216298	0.991945	0.355565	0.982422	0.460966	14237091	14083	62601	328	0.999012	0.994788	0.999977	0.81635	0.999494	0.896779	0.9938	0.900703	11449317	2801857	62929
ILMN	Lab49_ZhongnanDaxueXiangyaEr	D2-3	23348492	18113380	293231	4941881	4940391	403	23054174	98.7395	22428457	625717	294210	108	0.972859	0.999633	0.999995	0.319819	0.98624	0.484597	0.972492	0.557689	22687699	366475	294169	149	0.984104	0.999494	0.999993	0.445276	0.991985	0.616085	0.983597	0.66179	23031033	23141	293949	369	0.998996	0.998746	0.999984	0.927021	0.99949	0.961548	0.997742	0.961723	18478136	4576038	294318
ILMN	Lab49_ZhongnanDaxueXiangyaEr	D1-2-1	13956378	10863027	69842	3023509	3022498	244	13885769	99.4941	13504094	381675	70547	62	0.972513	0.999122	0.999995	0.156001	0.986063	0.269865	0.971635	0.389322	13663617	222152	70526	83	0.984001	0.998825	0.999994	0.240968	0.991933	0.388266	0.982826	0.486645	13872016	13753	70275	334	0.99901	0.99527	0.999976	0.836328	0.999493	0.908903	0.994279	0.911877	11085613	2800156	70609
ILMN	clinical	S1_D	40977531	33570891	201131	7205509	7203622	379	40774892	99.5055	39766133	1008759	202432	207	0.97526	0.998978	0.999995	0.167135	0.987473	0.28636	0.974239	0.403515	40167610	607282	202328	311	0.985106	0.998465	0.999992	0.249908	0.992494	0.399759	0.983572	0.495777	40735133	39759	202170	469	0.999025	0.997686	0.999988	0.835658	0.999506	0.909512	0.99671	0.912632	34205011	6569881	202639
ILMN	clinical	S2_D	39735859	32613382	270343	6852134	6850174	339	39463895	99.3156	38455261	1008634	271768	196	0.974442	0.999279	0.999995	0.212252	0.987053	0.350134	0.973721	0.454609	38844671	619224	271659	305	0.984309	0.998879	0.999992	0.304932	0.992089	0.467231	0.983188	0.547538	39426831	37064	271447	517	0.999061	0.998099	0.999987	0.879862	0.999524	0.935258	0.99716	0.936669	33236424	6227471	271964
ILMN	clinical	S4_D	47113026	39061107	221999	7829920	7827819	379	46889305	99.5251	45697608	1191697	223490	231	0.974585	0.998967	0.999995	0.157923	0.987126	0.27273	0.973552	0.392098	46124724	764581	223379	342	0.983694	0.998471	0.999993	0.226101	0.991776	0.368709	0.982165	0.471234	46856498	32807	223181	540	0.9993	0.997586	0.999988	0.871842	0.999644	0.930485	0.996887	0.932264	39839854	7049451	223721
ILMN	clinical	S5_D	43241294	35709964	49868	7481462	7479636	335	43189935	99.8812	42088998	1100937	51130	229	0.974509	0.995541	0.999995	0.0443811	0.987088	0.0849741	0.970051	0.207477	42508928	681007	51011	348	0.984232	0.993224	0.999992	0.0696854	0.992049	0.130234	0.977456	0.260972	43153348	36587	50889	470	0.999153	0.990849	0.999989	0.581748	0.999571	0.733086	0.990002	0.758894	36399949	6789986	51359
ILMN	clinical	S6_D	41548573	33989958	178297	7380318	7378311	395	41368664	99.567	40206019	1162645	179691	218	0.971896	0.998788	0.999995	0.133864	0.985745	0.236087	0.970684	0.360465	40618353	750311	179582	327	0.981863	0.998182	0.999992	0.193121	0.990844	0.323629	0.980045	0.43504	41327065	41599	179439	470	0.998994	0.997388	0.999989	0.811802	0.999491	0.895076	0.996382	0.899363	34723853	6644811	179909
ILMN	clinical	S7_D	35040230	29074143	141624	5824463	5822969	296	34897408	99.5924	34166704	730704	142632	190	0.979061	0.99867	0.999994	0.163319	0.989417	0.280728	0.977731	0.399595	34489455	407953	142533	289	0.98831	0.997977	0.999992	0.258922	0.994116	0.411168	0.986286	0.505335	34860822	36586	142438	384	0.998952	0.997311	0.999989	0.795636	0.99947	0.885131	0.996263	0.89031	29552350	5345058	142822
ILMN	clinical	S8_D	40142654	32216444	370896	7555314	7553216	405	39770065	99.0718	38291047	1479018	372339	250	0.962811	0.999329	0.999993	0.201117	0.98105	0.334845	0.96214	0.439882	38727003	1043062	372205	384	0.973773	0.998969	0.99999	0.262993	0.986707	0.41637	0.972742	0.505781	39728017	42048	371996	593	0.998943	0.998408	0.999985	0.898446	0.999464	0.945793	0.997351	0.9466	33086320	6683745	372589
[truncated: 117 more columns]

## Sheet: Table S4
Table S4 Comparison results of different dehosting strategies after MGI platform sequencing
Sequencer	Run	Sample	Clean_reads	Host_consensus	Non_host_consensus	Multi_labels	Loosened_host_consensus	BLAST_labelled_host	Host_reads_ground_truth	Host_reads_perc	hg38__bowtie2_vf__TP	hg38__bowtie2_vf__FN	hg38__bowtie2_vf__TN	hg38__bowtie2_vf__FP	hg38__bowtie2_vf__sens	hg38__bowtie2_vf__spec	hg38__bowtie2_vf__PPV	hg38__bowtie2_vf__NPV	hg38__bowtie2_vf__F1	hg38__bowtie2_vf__G1	hg38__bowtie2_vf__Yoden	hg38__bowtie2_vf__MCC	hg38__bowtie2_vs__TP	hg38__bowtie2_vs__FN	hg38__bowtie2_vs__TN	hg38__bowtie2_vs__FP	hg38__bowtie2_vs__sens	hg38__bowtie2_vs__spec	hg38__bowtie2_vs__PPV	hg38__bowtie2_vs__NPV	hg38__bowtie2_vs__F1	hg38__bowtie2_vs__G1	hg38__bowtie2_vs__Yoden	hg38__bowtie2_vs__MCC	hg38__bwa_mem__TP	hg38__bwa_mem__FN	hg38__bwa_mem__TN	hg38__bwa_mem__FP	hg38__bwa_mem__sens	hg38__bwa_mem__spec	hg38__bwa_mem__PPV	hg38__bwa_mem__NPV	hg38__bwa_mem__F1	hg38__bwa_mem__G1	hg38__bwa_mem__Yoden	hg38__bwa_mem__MCC	hg38__STAT__TP	hg38__STAT__FN	hg38__STAT__TN
MGI	Lab28	D1-1(100)	8572892	1045444	6409955	1117493	1117154	41	2162639	25.2265	2107053	55586	6410225	28	0.974297	0.999996	0.999987	0.991403	0.986975	0.995681	0.974293	0.982804	2130547	32092	6410184	69	0.985161	0.999989	0.999968	0.995019	0.992509	0.997498	0.98515	0.990056	2157383	5256	6410132	121	0.99757	0.999981	0.999944	0.999181	0.998755	0.999581	0.997551	0.998337	1063328	1099311	6410253
MGI	Lab28	D1-2(10)	14532471	6037820	2259478	6235173	6234314	189	12272323	84.4476	11972318	300005	2260053	95	0.975554	0.999958	0.999992	0.882813	0.987622	0.937741	0.975512	0.928002	12091316	181007	2260030	118	0.985251	0.999948	0.99999	0.925848	0.992566	0.961472	0.985199	0.955058	12246778	25545	2259962	186	0.997918	0.999918	0.999985	0.988823	0.998951	0.994339	0.997836	0.993312	6135579	6136744	2260148
MGI	Lab28	D2-1(100)	8087693	627883	6784540	675270	674949	29	1302861	16.1092	1265248	37613	6784791	41	0.97113	0.999994	0.999968	0.994487	0.985338	0.997233	0.971124	0.98272	1278818	24043	6784753	79	0.981546	0.999988	0.999938	0.996469	0.990657	0.998225	0.981534	0.988943	1299370	3491	6784708	124	0.997321	0.999982	0.999905	0.999486	0.998611	0.999734	0.997302	0.998346	639033	663828	6784832
MGI	Lab28	D2-1	25659309	12644450	530296	12484563	12483435	403	25128288	97.9305	24829217	299071	530868	153	0.988098	0.999712	0.999994	0.639647	0.99401	0.780138	0.98781	0.794886	25000041	128247	530833	188	0.994896	0.999646	0.999992	0.805415	0.997438	0.892081	0.994542	0.894993	25079390	48898	530795	226	0.998054	0.999574	0.999991	0.915648	0.999022	0.955773	0.997628	0.955755	12789952	12338336	531021
MGI	Lab28	D2-2(10)	27732153	10006780	6930917	10794456	10792778	367	20799925	75.0029	20242898	557027	6932095	133	0.97322	0.999981	0.999993	0.925622	0.986425	0.961366	0.973201	0.94911	20474468	325457	6932030	198	0.984353	0.999971	0.99999	0.955156	0.99211	0.97705	0.984324	0.969625	20746172	53753	6931878	350	0.997416	0.99995	0.999983	0.992305	0.998698	0.996113	0.997365	0.994824	10180322	10619603	6932228
MGI	Lab28	D0	58040999	28638533	313389	29089077	29085499	851	57724883	99.4554	56494864	1230019	315844	272	0.978692	0.99914	0.999995	0.204316	0.989229	0.339256	0.977831	0.446969	56939393	785490	315782	334	0.986393	0.998943	0.999994	0.286743	0.993147	0.445583	0.985336	0.531538	57582716	142167	315611	505	0.997537	0.998402	0.999991	0.689441	0.998763	0.815644	0.99594	0.828633	29047732	28677151	316116
MGI	Lab28	D1-1	58231926	28415726	937689	28878511	28874829	903	57291458	98.385	55941016	1350442	940188	280	0.976429	0.999702	0.999995	0.41045	0.988071	0.581962	0.976131	0.632967	56372212	919246	940134	334	0.983955	0.999645	0.999994	0.505617	0.99191	0.671561	0.9836	0.705208	57166978	124480	939847	621	0.997827	0.99934	0.999989	0.883043	0.998907	0.937599	0.997167	0.938366	28841348	28450110	940468
MGI	Lab28	D1-2-1	55251550	27174247	476232	27601071	27597183	835	54772265	99.1325	53372707	1399558	479007	278	0.974448	0.99942	0.999995	0.254986	0.987056	0.406308	0.973868	0.498314	53790288	981977	478929	356	0.982072	0.999257	0.999993	0.32783	0.990951	0.493693	0.981329	0.567188	54657649	114616	478664	621	0.997907	0.998704	0.999989	0.80681	0.998947	0.892559	0.996612	0.896696	27585319	27186946	479285
MGI	Lab28	D1-3	49959936	24376771	717783	24865382	24861986	809	49239566	98.5581	48013750	1225816	720127	243	0.975105	0.999663	0.999995	0.370066	0.987393	0.540167	0.974768	0.600602	48395976	843590	720058	312	0.982868	0.999567	0.999994	0.460499	0.991357	0.630519	0.982435	0.67261	49128076	111490	719773	597	0.997736	0.999171	0.999988	0.865879	0.998861	0.927762	0.996907	0.929079	24756708	24482858	720370
MGI	Lab28	D1-2-2	55653593	27367074	538332	27748187	27744184	849	55112107	99.027	53674971	1437136	541191	295	0.973923	0.999455	0.999995	0.27356	0.986787	0.429549	0.973379	0.516016	54086089	1026018	541112	374	0.981383	0.999309	0.999993	0.345289	0.990601	0.513239	0.980692	0.581906	54992432	119675	540798	688	0.997829	0.998729	0.999987	0.818804	0.998907	0.899861	0.996558	0.903312	27785427	27326680	541486
MGI	Lab28	D1-2-3	62453880	30874993	555316	31023571	31019537	941	61895471	99.1059	60380723	1514748	558112	297	0.975527	0.999468	0.999995	0.269247	0.98761	0.424215	0.974995	0.512357	60834682	1060789	558019	390	0.982862	0.999302	0.999994	0.34471	0.991354	0.512598	0.982163	0.581855	61764213	131258	557713	696	0.997879	0.998754	0.999989	0.809487	0.998933	0.894215	0.996633	0.898193	31339536	30555935	558409
MGI	Lab28	D2-2-1	29803509	14268121	688474	14846914	14844546	528	29113195	97.6838	28266346	846849	690164	150	0.970912	0.999783	0.999995	0.449029	0.985239	0.619724	0.970695	0.660201	28523713	589482	690127	187	0.979752	0.999729	0.999993	0.539326	0.989769	0.700664	0.979481	0.726811	29041847	71348	689956	358	0.997549	0.999481	0.999988	0.906282	0.998767	0.950603	0.997031	0.950567	14504713	14608482	690314
MGI	Lab28	D2-2-2	37595343	18146368	397698	19051277	19048698	691	37195757	98.9371	36197307	998450	399402	184	0.973157	0.99954	0.999995	0.285726	0.986393	0.444413	0.972696	0.52718	36542835	652922	399351	235	0.982446	0.999412	0.999994	0.379513	0.991142	0.550124	0.981858	0.610427	37112921	82836	399145	441	0.997773	0.998896	0.999988	0.828134	0.998879	0.905535	0.996669	0.908496	18450532	18745225	399586
MGI	Lab28	D2-2-3	35878723	17377681	467323	18033719	18030981	667	35409329	98.6917	34457295	952034	469199	195	0.973113	0.999585	0.999994	0.330135	0.986371	0.496342	0.972698	0.566671	34758689	650640	469146	248	0.981625	0.999472	0.999993	0.41896	0.990724	0.590425	0.981097	0.641119	35321533	87796	468952	442	0.997521	0.999058	0.999987	0.842306	0.998752	0.91401	0.996579	0.916194	17654898	17754431	469394
MGI	Lab28	D2-3	43951967	21145869	573885	22232213	22228727	705	43375301	98.688	42065391	1309910	576398	268	0.969801	0.999535	0.999994	0.305569	0.984666	0.46805	0.969336	0.544236	42500036	875265	576327	339	0.979821	0.999412	0.999992	0.397031	0.989804	0.568298	0.979233	0.623521	43279362	95939	576047	619	0.997788	0.998927	0.999986	0.857231	0.998886	0.92267	0.996715	0.924338	21517345	21857956	576666
MGI	Lab22	D1-2(10)	24170935	9778193	3746825	10645917	10643739	491	20422423	84.4917	19869913	552510	3748258	254	0.972946	0.999932	0.999987	0.871532	0.986281	0.931328	0.972878	0.920805	20131548	290875	3748183	329	0.985757	0.999912	0.999984	0.927984	0.992819	0.962607	0.985669	0.956384	20363715	58708	3748041	471	0.997125	0.999874	0.999977	0.984578	0.998549	0.992167	0.997	0.990758	9915053	10507370	3748512
MGI	Lab22	D1-1	30169978	14234528	314601	15620849	15618012	686	29853226	98.9501	29004451	848775	316395	357	0.971568	0.998873	0.999988	0.271544	0.985573	0.427006	0.970441	0.513328	29434863	418363	316311	441	0.985986	0.998608	0.999985	0.430546	0.992936	0.60168	0.984594	0.651075	29765186	88040	316204	548	0.997051	0.99827	0.999982	0.782211	0.998514	0.877131	0.995321	0.882345	14427224	15426002	316752
MGI	Lab22	D1-2-2	36771197	17487403	326632	18957162	18953832	898	36442133	99.1051	35500982	941151	328645	419	0.974174	0.998727	0.999988	0.258817	0.986912	0.411099	0.972901	0.501789	35990005	452128	328537	527	0.987593	0.998398	0.999985	0.420842	0.993751	0.592103	0.985992	0.644153	36343240	98893	328418	646	0.997286	0.998037	0.999982	0.768569	0.998632	0.8684	0.995323	0.874618	17717906	18724227	329064
MGI	Lab22	D1-2-3	39274444	18444104	530206	20300134	20296363	963	38741430	98.6428	37568275	1173155	532592	422	0.969718	0.999208	0.999989	0.312234	0.984621	0.475792	0.968927	0.550019	38105178	636252	532479	535	0.983577	0.998996	0.999986	0.455604	0.991714	0.625804	0.982573	0.669067	38631613	109817	532266	748	0.997165	0.998597	0.999981	0.828968	0.998571	0.90591	0.995762	0.908535	18709269	20032161	533014
MGI	Lab22	D1-2-1	41930607	19950313	390079	21590215	21586418	985	41537716	99.063	40418620	1119096	392438	453	0.973058	0.998847	0.999989	0.259629	0.98634	0.412133	0.971905	0.502319	40969707	568009	392337	554	0.986325	0.99859	0.999986	0.408537	0.993109	0.57985	0.984915	0.634319	41419973	117743	392146	745	0.997165	0.998104	0.999982	0.769081	0.998572	0.868752	0.995269	0.874886	20223216	21314500	392891
MGI	Lab22	D1-3	43837724	20925865	378862	22532997	22529375	942	43456182	99.1296	42324414	1131768	381116	426	0.973956	0.998883	0.99999	0.251914	0.986801	0.402355	0.97284	0.495037	42883004	573178	381002	540	0.98681	0.998585	0.999987	0.399298	0.993355	0.570481	0.985395	0.627259	43337366	118816	380845	697	0.997266	0.998173	0.999984	0.762207	0.998623	0.864375	0.995439	0.871042	21208452	22247730	381542
MGI	Lab22	D0	51266792	24498561	403090	26365141	26360777	1122	50860460	99.2074	49514444	1346016	405806	526	0.973535	0.998705	0.999989	0.231648	0.986585	0.376068	0.972241	0.47456	50160218	700242	405687	645	0.986232	0.998413	0.999987	0.366829	0.993062	0.53653	0.984645	0.600986	50721386	139074	405503	829	0.997266	0.99796	0.999984	0.74462	0.998623	0.852874	0.995225	0.860842	24833891	26026569	406332
MGI	Lab22	D2-2(10)	37451583	15291299	5383557	16776727	16773272	830	32065401	85.6183	31141561	923840	5385853	329	0.971189	0.999939	0.999989	0.853584	0.985379	0.920983	0.971128	0.910455	31563020	502381	5385749	433	0.984333	0.99992	0.999986	0.914679	0.992098	0.955402	0.984252	0.948821	31970937	94464	5385571	611	0.997054	0.999887	0.999981	0.982762	0.998515	0.99125	0.996941	0.989816	15509419	16555982	5386182
MGI	Lab22	D1-1(100)	79988271	31883904	12433463	35670904	35662487	1706	67548097	84.4475	65292063	2256034	12439170	1004	0.966601	0.999919	0.999985	0.846478	0.983009	0.916823	0.96652	0.904502	66259147	1288950	12438874	1300	0.980918	0.999896	0.99998	0.906107	0.990357	0.950694	0.980814	0.94271	67300611	247486	12438431	1743	0.996336	0.99986	0.999974	0.980491	0.998152	0.990081	0.996196	0.988299	32349068	35199029	12440174
MGI	Lab22	D2-1	49117831	23118603	706847	25292381	25287883	1199	48407685	98.5542	47020270	1387415	709629	517	0.971339	0.999272	0.999989	0.338395	0.985456	0.50558	0.970611	0.573096	47687266	720419	709495	651	0.985118	0.999083	0.999986	0.49618	0.992496	0.663061	0.984201	0.698804	48261150	146535	709287	859	0.996973	0.99879	0.999982	0.828779	0.998475	0.905877	0.995763	0.908433	23445284	24962401	710146
MGI	Lab22	D2-2-2	43307212	20514245	405675	22387292	22383237	1038	42898520	99.0563	41724815	1173705	408231	461	0.97264	0.998872	0.999989	0.258058	0.986125	0.410153	0.971512	0.500695	42324081	574439	408110	582	0.986609	0.998576	0.999986	0.415358	0.993253	0.586685	0.985185	0.639681	42769032	129488	407929	763	0.996982	0.998133	0.999982	0.759055	0.99848	0.86233	0.995115	0.869097	20791912	22106608	408692
MGI	Lab22	D2-1(100)	61539157	15107717	29169984	17261456	17252798	1011	32361526	52.5869	31337408	1024118	29176369	1262	0.968354	0.999957	0.99996	0.966089	0.983903	0.982731	0.968311	0.967179	31802993	558533	29175433	2198	0.982741	0.999925	0.999931	0.981216	0.991261	0.990482	0.982666	0.981906	32230313	131213	29174299	3332	0.995945	0.999886	0.999897	0.995523	0.997917	0.997699	0.995831	0.995625	15324427	17037099	29177631
MGI	Lab22	D2-3	40368356	19231426	311926	20825004	20821560	932	40053918	99.2211	38995484	1058434	314034	404	0.973575	0.998715	0.99999	0.22881	0.986605	0.37232	0.97229	0.471656	39512263	541655	313938	500	0.986477	0.99841	0.999987	0.366924	0.993186	0.536632	0.984887	0.601138	39943491	110427	313771	667	0.997243	0.997879	0.999983	0.739681	0.998611	0.849596	0.995122	0.857937	19493051	20560867	314438
MGI	Lab22	D2-2-1	52085102	24912009	452246	26720847	26716522	1117	51629648	99.1256	50290047	1339601	454961	493	0.974054	0.998918	0.99999	0.253522	0.986852	0.404407	0.972971	0.496649	50945257	684391	454831	623	0.986744	0.998632	0.999988	0.399247	0.993322	0.570437	0.985376	0.627213	51487049	142599	454625	829	0.997238	0.99818	0.999984	0.76123	0.998609	0.863749	0.995418	0.870475	25249642	26380006	455454
MGI	Lab22	D2-2-3	50568646	24082239	544537	25941870	25937567	1164	50020970	98.917	48726824	1294146	547178	498	0.974128	0.999091	0.99999	0.297166	0.986889	0.458081	0.973219	0.53777	49374384	646586	547053	623	0.987074	0.998862	0.999987	0.458307	0.993489	0.628322	0.985936	0.672197	49884314	136656	546866	810	0.997268	0.998521	0.999984	0.800071	0.998624	0.888348	0.995789	0.892572	24407103	25613867	547676
MGI	Lab8	D1-1(100)	5122127	1226775	2652478	1242874	1242685	41	2469501	48.2124	2430125	39376	2652602	24	0.984055	0.999991	0.99999	0.985373	0.991959	0.992628	0.984046	0.984704	2448002	21499	2652585	41	0.991294	0.999985	0.999983	0.99196	0.99562	0.995956	0.991279	0.991611	2464939	4562	2652568	58	0.998153	0.999978	0.999976	0.998283	0.999064	0.99913	0.998131	0.998195	1242899	1226602	2652626
MGI	Lab8	D2-1(100)	4762913	1370189	1977506	1415218	1414893	59	2785141	58.4756	2735911	49230	1977702	70	0.982324	0.999965	0.999974	0.975712	0.991071	0.987689	0.982289	0.978982	2758118	27023	1977672	100	0.990297	0.999949	0.999964	0.98652	0.995107	0.993189	0.990247	0.988364	2779330	5811	1977628	144	0.997914	0.999927	0.999948	0.99707	0.99893	0.998497	0.997841	0.99743	1389003	1396138	1977772
MGI	Lab8	D1-1	30671885	14063541	1000769	15607575	15603432	480	29667453	96.7252	28080990	1586463	1004229	203	0.946525	0.999798	0.999993	0.38763	0.972525	0.558662	0.946323	0.605653	28436772	1230681	1004161	271	0.958517	0.99973	0.99999	0.449321	0.978815	0.619991	0.958248	0.656164	29587288	80165	1003721	711	0.997298	0.999292	0.999976	0.926039	0.998635	0.961272	0.99659	0.960655	14416121	15251332	1004432
MGI	Lab8	D0	37339189	18649661	87978	18601550	18599852	532	37250045	99.7613	36624584	625461	88975	169	0.983209	0.998104	0.999995	0.124539	0.991531	0.221447	0.981313	0.349581	36876227	373818	88928	216	0.989965	0.997577	0.999994	0.192175	0.994954	0.322267	0.987542	0.435631	37182684	67361	88817	327	0.998192	0.996332	0.999991	0.568691	0.999091	0.724085	0.994523	0.752042	18882586	18367459	89144
MGI	Lab8	D1-2(10)	35951906	17392387	598651	17960868	17958838	546	35351771	98.3307	34607698	744073	599917	218	0.978952	0.999637	0.999994	0.44637	0.989361	0.617159	0.978589	0.660914	34891930	459841	599871	264	0.986992	0.99956	0.999992	0.56607	0.99345	0.722803	0.986553	0.747295	35279210	72561	599716	419	0.997947	0.999302	0.999988	0.892067	0.998967	0.942644	0.997249	0.943187	17641308	17710463	600135
MGI	Lab8	D1-2-1	35871856	16833463	524833	18513560	18508968	488	35342919	98.5255	33488809	1854110	528691	246	0.947539	0.999535	0.999993	0.221878	0.97306	0.363145	0.947074	0.458397	33900902	1442017	528641	296	0.959199	0.99944	0.999991	0.268256	0.979171	0.422981	0.95864	0.507102	35248616	94303	528158	779	0.997332	0.998527	0.999978	0.8485	0.998653	0.91742	0.995859	0.919219	17251318	18091601	528937
MGI	Lab8	D1-2-3	32773712	15336064	487021	16950627	16946310	474	32282848	98.5023	30611029	1671819	490642	222	0.948213	0.999548	0.999993	0.226891	0.973415	0.369832	0.947761	0.463715	30999282	1283566	490568	296	0.96024	0.999397	0.99999	0.276511	0.979712	0.433173	0.959637	0.515113	32196711	86137	490158	706	0.997332	0.998562	0.999978	0.850533	0.998653	0.918622	0.995894	0.920336	15712251	16570597	490864
MGI	Lab8	D1-3	27336444	12571971	888555	13875918	13872417	403	26444791	96.7382	25096163	1348628	891460	193	0.949002	0.999784	0.999992	0.397958	0.97383	0.569306	0.948786	0.614467	25412209	1032582	891395	258	0.960953	0.999711	0.99999	0.463309	0.980083	0.633176	0.960664	0.667139	26374764	70027	891023	630	0.997352	0.999293	0.999976	0.927135	0.998662	0.961863	0.996645	0.96125	12880223	13564568	891653
MGI	Lab8	D1-2-2	44958295	21245324	781018	22931953	22926582	657	44172563	98.2523	42008167	2164396	785433	299	0.951001	0.999619	0.999993	0.266264	0.974882	0.420517	0.950621	0.5031	42485518	1687045	785350	382	0.961808	0.999514	0.999991	0.317647	0.980528	0.482087	0.961322	0.552587	44062642	109921	784729	1003	0.997512	0.998723	0.999977	0.877135	0.998743	0.933989	0.996235	0.934778	21743080	22429483	785732
MGI	Lab8	D2-1	37972789	16849210	2525133	18598446	18593221	579	35443010	93.3379	33436614	2006396	2529460	319	0.943391	0.999874	0.99999	0.557659	0.970866	0.715989	0.943265	0.725266	33855349	1587661	2529370	409	0.955205	0.999838	0.999988	0.614367	0.977084	0.761078	0.955044	0.765987	35347042	95968	2528769	1010	0.997292	0.999601	0.999971	0.963437	0.99863	0.981186	0.996893	0.980008	17287684	18155326	2529779
MGI	Lab8	D2-2-2	27442216	12977522	360372	14104322	14100871	429	27078822	98.6758	25759695	1319127	363205	189	0.951286	0.99948	0.999993	0.215894	0.975031	0.355087	0.950766	0.453053	26069927	1008895	363166	228	0.962742	0.999373	0.999991	0.264686	0.981013	0.418525	0.962115	0.504629	27011077	67745	362793	601	0.997498	0.998346	0.999978	0.84265	0.998736	0.913915	0.995844	0.916038	13280326	13798496	363394
MGI	Lab8	D2-2(10)	36288502	17456493	776665	18055344	18053108	620	35510221	97.8553	34737346	772875	778062	219	0.978235	0.999719	0.999994	0.501672	0.988995	0.668089	0.977954	0.700433	35023376	486845	778007	274	0.98629	0.999648	0.999992	0.615097	0.993094	0.761582	0.985938	0.778743	35440117	70104	777841	440	0.998026	0.999435	0.999988	0.917325	0.999006	0.956621	0.99746	0.956547	17707964	17802257	778281
MGI	Lab8	D2-2-1	36868556	17360597	673917	18834042	18829184	569	36190350	98.1605	34268216	1922134	677919	287	0.946888	0.999577	0.999992	0.260733	0.972716	0.413585	0.946465	0.496756	34661043	1529307	677839	367	0.957743	0.999459	0.999989	0.307111	0.97841	0.469848	0.957202	0.542178	36098572	91778	677281	925	0.997464	0.998636	0.999974	0.880662	0.998718	0.935946	0.9961	0.936591	17787406	18402944	678206
MGI	Lab8	D2-2-3	34043726	15476200	1169786	17397740	17392654	560	32869414	96.5506	30946780	1922634	1174059	253	0.941507	0.999785	0.999992	0.379133	0.969868	0.549781	0.941291	0.597384	31369383	1500031	1173991	321	0.954364	0.999727	0.99999	0.439036	0.976644	0.610129	0.954091	0.647202	32779740	89674	1173455	857	0.997272	0.99927	0.999974	0.929006	0.998621	0.962858	0.996542	0.962168	15892547	16976867	1174312
MGI	Lab8	D2-3	39595895	18685311	734904	20175680	20170920	596	38856827	98.1335	36929475	1927352	738791	277	0.950399	0.999625	0.999992	0.277101	0.974565	0.433918	0.950024	0.513075	37349387	1507440	738739	329	0.961205	0.999555	0.999991	0.328887	0.980215	0.494927	0.96076	0.562115	38758321	98506	738208	860	0.997465	0.998836	0.999978	0.88227	0.99872	0.936942	0.996301	0.937542	19125037	19731790	739068
MGI	Lab43	D1-1(100)	10153589	3934779	1909953	4308857	4307704	148	8242631	81.1795	7864038	378593	1910892	66	0.954069	0.999965	0.999992	0.834638	0.976491	0.909853	0.954034	0.892337	7953522	289109	1910865	93	0.964925	0.999951	0.999988	0.868585	0.982144	0.929651	0.964876	0.91546	8219610	23021	1910721	237	0.997207	0.999876	0.999971	0.988095	0.998587	0.993951	0.997083	0.992564	4017956	4224675	1910958
MGI	Lab43	D1-1	29680282	14634812	192843	14852627	14850587	434	29485833	99.3449	28733465	752368	194232	217	0.974484	0.998884	0.999992	0.205189	0.987073	0.340445	0.973368	0.446897	28983608	502225	194180	269	0.982967	0.998617	0.999991	0.278832	0.991406	0.435941	0.981584	0.523152	29424852	60981	194001	448	0.997932	0.997696	0.999985	0.760842	0.998957	0.863318	0.995628	0.870345	14855852	14629981	194449
MGI	Lab43	D1-2(10)	22992554	10706937	673654	11611963	11609399	356	22316692	97.0605	21308494	1008198	675716	146	0.954823	0.999784	0.999993	0.401277	0.976886	0.572695	0.954607	0.618915	21549317	767375	675669	193	0.965614	0.999714	0.999991	0.468225	0.982502	0.637753	0.965329	0.672296	22261270	55422	675419	443	0.997517	0.999345	0.99998	0.924167	0.998747	0.960287	0.996861	0.959816	10931902	11384790	675862
MGI	Lab43	D0	41848968	20640121	219821	20989026	20986146	566	41626833	99.4692	40522843	1103990	221839	296	0.973479	0.998667	0.999993	0.167321	0.986558	0.28662	0.972146	0.403303	40871514	755319	221782	353	0.981855	0.998411	0.999991	0.22698	0.99084	0.369872	0.980266	0.47169	41539098	87735	221532	603	0.997892	0.997285	0.999985	0.716313	0.998938	0.833764	0.995178	0.844301	20957049	20669784	222135
MGI	Lab43	D2-1(100)	8207324	2462311	3126781	2618232	2617522	75	5079908	61.8948	4879446	200462	3127351	65	0.960538	0.999979	0.999987	0.939762	0.979866	0.968936	0.960517	0.950076	4930092	149816	3127316	100	0.970508	0.999968	0.99998	0.954284	0.985024	0.976592	0.970476	0.962336	5067936	11972	3127220	196	0.997643	0.999937	0.999961	0.996186	0.998801	0.998058	0.997581	0.996864	2510059	2569849	3127416
MGI	Lab43	D1-2-1	36510843	18050205	184769	18275869	18273360	561	36324126	99.4886	35382372	941754	186499	218	0.974074	0.998832	0.999994	0.165299	0.986864	0.283655	0.972906	0.401017	35679545	644581	186445	272	0.982255	0.998543	0.999992	0.224355	0.991044	0.366389	0.980798	0.469084	36249175	74951	186214	503	0.997937	0.997306	0.999986	0.713013	0.99896	0.831532	0.995243	0.842382	18324966	17999160	186717
MGI	Lab43	D1-2-2	32479679	16049338	173727	16256614	16254350	474	32304162	99.4596	31446652	857510	175294	223	0.973455	0.998729	0.999993	0.169726	0.986546	0.290145	0.972185	0.4062	31708397	595765	175233	284	0.981558	0.998382	0.999991	0.227281	0.990689	0.37027	0.97994	0.471924	32237387	66775	175032	485	0.997933	0.997237	0.999985	0.72385	0.998958	0.83883	0.99517	0.848728	16294004	16010158	175517
MGI	Lab43	D1-3	33053533	16288586	165041	16599906	16597610	480	32886676	99.4952	31983549	903127	166651	206	0.972538	0.998765	0.999994	0.155781	0.986075	0.269523	0.971304	0.388979	32261648	625028	166591	266	0.980994	0.998406	0.999992	0.210443	0.990402	0.347616	0.9794	0.453983	32816690	69986	166376	481	0.997872	0.997117	0.999985	0.703903	0.998928	0.825239	0.994989	0.836876	16542550	16344126	166857
MGI	Lab43	D2-2(10)	21728482	10097332	661722	10969428	10966813	377	21064522	96.9443	20113537	950985	663792	168	0.954854	0.999747	0.999992	0.411073	0.976902	0.582596	0.954601	0.626421	20372825	691697	663741	219	0.967163	0.99967	0.999989	0.489687	0.983302	0.657365	0.966833	0.688067	21010699	53823	663482	478	0.997445	0.99928	0.999977	0.924965	0.998709	0.960687	0.996725	0.960163	10310008	10754514	663960
MGI	Lab43	D1-2-3	36819347	18177052	190631	18451664	18449209	463	36626724	99.4768	35662275	964449	192375	248	0.973668	0.998713	0.999993	0.166296	0.986655	0.285117	0.972381	0.402115	35969013	657711	192318	305	0.982043	0.998417	0.999992	0.226249	0.990936	0.368902	0.980459	0.470977	36548733	77991	192089	534	0.997871	0.997228	0.999985	0.71123	0.998927	0.830291	0.995098	0.841266	18455139	18171585	192623
MGI	Lab43	D2-1	29740536	14557033	323199	14860304	14858138	402	29415573	98.9073	28585296	830277	324762	201	0.971774	0.999381	0.999993	0.28117	0.985682	0.438867	0.971156	0.522545	28835109	580464	324723	240	0.980267	0.999261	0.999992	0.358736	0.990031	0.52794	0.979528	0.592776	29353425	62148	324527	436	0.997887	0.998658	0.999985	0.839276	0.998935	0.912056	0.996546	0.914528	14788531	14627042	324963
MGI	Lab43	D2-2-1	26240422	12906057	181126	13153239	13151451	348	26057856	99.3043	25337786	720070	182398	168	0.972366	0.99908	0.999993	0.20211	0.985986	0.336207	0.971446	0.443095	25557430	500426	182355	211	0.980796	0.998844	0.999992	0.267077	0.990301	0.421461	0.97964	0.511499	26001207	56649	182214	352	0.997826	0.998072	0.999986	0.762839	0.998905	0.864744	0.995898	0.871606	13109706	12948150	182566
MGI	Lab43	D2-2-2	31127277	15288205	184782	15654290	15651793	477	30940475	99.3999	30028456	912019	186577	225	0.970523	0.998796	0.999993	0.169832	0.985038	0.290302	0.969319	0.405727	30299374	641101	186529	273	0.97928	0.998539	0.999991	0.225377	0.989527	0.367751	0.977818	0.469435	30874797	65678	186309	493	0.997877	0.997361	0.999984	0.73936	0.99893	0.849196	0.995238	0.857801	15533508	15406967	186802
MGI	Lab43	D2-3	29057200	14318062	143667	14595471	14593442	428	28911932	99.5001	28104281	807651	145078	190	0.972065	0.998692	0.999993	0.152276	0.985831	0.264259	0.970757	0.384469	28351316	560616	145022	246	0.98061	0.998307	0.999991	0.205519	0.990206	0.340865	0.978916	0.448528	28849114	62818	144840	428	0.997827	0.997054	0.999985	0.697493	0.998905	0.820795	0.994881	0.833011	14543580	14368352	145268
MGI	Lab43	D2-2-3	35566066	17291118	239403	18035545	18032600	573	35324291	99.3202	34199969	1124322	241509	266	0.968171	0.9989	0.999992	0.176822	0.983825	0.300458	0.967071	0.413512	34531963	792328	241443	332	0.97757	0.998627	0.99999	0.233556	0.988653	0.378572	0.976197	0.47748	35242706	81585	241154	621	0.99769	0.997431	0.999982	0.747211	0.998835	0.854377	0.995122	0.862292	17578343	17745948	241775
MGI	clinical	S1_D	145879634	63374203	1969782	80535649	80517866	4367	143896436	98.6405	137612521	6283915	1980192	3006	0.95633	0.998484	0.999978	0.239614	0.977667	0.386481	0.954815	0.478295	142054150	1842286	1979570	3628	0.987197	0.998171	0.999974	0.51796	0.993545	0.682016	0.985368	0.714392	143067452	828984	1979117	4081	0.994239	0.997942	0.999971	0.704788	0.997097	0.82613	0.992181	0.836211	64243826	79652610	1983198
MGI	clinical	S2_D	176197207	76775202	2693646	96728359	96706273	5039	173486514	98.4616	165629680	7856834	2707375	3318	0.954712	0.998776	0.99998	0.256278	0.976822	0.407894	0.953488	0.494307	170883163	2603351	2706657	4036	0.984994	0.998511	0.999976	0.509727	0.992429	0.674918	0.983505	0.708023	172494714	991800	2705954	4739	0.994283	0.998252	0.999973	0.731783	0.99712	0.844496	0.992535	0.852228	77847304	95639210	2710693
MGI	clinical	S3_D	30162947	10753342	5095806	14313799	14309189	745	25063276	83.0929	23620739	1442537	5099171	500	0.942444	0.999902	0.999979	0.779486	0.970359	0.876042	0.942346	0.857045	24435341	627935	5099043	628	0.974946	0.999877	0.999974	0.890355	0.987302	0.941943	0.974823	0.931619	24841362	221914	5098782	889	0.991146	0.999826	0.999964	0.958292	0.995536	0.978619	0.990972	0.974477	10940113	14123163	5099671
MGI	clinical	S4_D	152144926	67097742	2057389	82989795	82970524	4150	150072416	98.6378	143210127	6862289	2069901	2609	0.954273	0.998741	0.999982	0.231735	0.976593	0.376185	0.953015	0.469925	147563215	2509201	2069321	3189	0.98328	0.998461	0.999978	0.451963	0.991559	0.622256	0.981741	0.6661	149373346	699070	2068555	3955	0.995342	0.998092	0.999974	0.747412	0.997652	0.854751	0.993433	0.861671	68061695	82010721	2072510
MGI	clinical	S5_D	251817932	110658589	2622024	138537319	138504940	7155	249170684	98.9487	237249886	11920798	2642790	4458	0.952158	0.998316	0.999981	0.181466	0.975484	0.307108	0.950474	0.415284	244645243	4525441	2641784	5464	0.981838	0.997936	0.999978	0.368592	0.990825	0.538345	0.979774	0.600929	247979694	1190990	2640286	6962	0.99522	0.99737	0.999972	0.68914	0.99759	0.815089	0.99259	0.827047	112299136	136871548	2647248
MGI	clinical	S6_D	171163124	73069704	2896903	95196517	95168673	5413	168243790	98.2944	158784804	9458986	2915842	3492	0.943778	0.998804	0.999978	0.235627	0.971066	0.381301	0.942582	0.47125	164122154	4121636	2915059	4275	0.975502	0.998536	0.999974	0.414265	0.987586	0.585587	0.974038	0.635204	167310080	933710	2913744	5590	0.99445	0.998085	0.999967	0.757317	0.997201	0.86119	0.992535	0.866967	74294196	93949594	2919334
MGI	clinical	S7_D	168785489	73361630	2217624	93206235	93183459	5332	166550421	98.6758	158401871	8148550	2231665	3403	0.951075	0.998477	0.999979	0.214992	0.974914	0.353803	0.949552	0.451803	163641140	2909281	2230986	4082	0.982532	0.998174	0.999975	0.434021	0.991177	0.604986	0.980706	0.652398	165767603	782818	2230169	4899	0.9953	0.997808	0.99997	0.740185	0.99763	0.849903	0.993108	0.857353	74413594	92136827	2235068
MGI	clinical	S8_D	162717932	69686410	2646619	90384903	90359167	5293	160050870	98.3609	151373957	8676913	2663735	3327	0.945787	0.998753	0.999978	0.234884	0.972128	0.380324	0.944539	0.470995	156420964	3629906	2663020	4042	0.97732	0.998484	0.999974	0.423177	0.988517	0.594425	0.975805	0.642583	159072970	977900	2661893	5169	0.99389	0.998062	0.999968	0.731331	0.99692	0.844127	0.991952	0.851712	70830645	89220225	2667062
[truncated: 117 more columns]

## Sheet: Table S5
Table S5. Number and total length of human-originated contaminant dectected in each microbial taxa via CHM13v2.0 and GRCh38
Taxa	CHM13v2.0		GRCh38
	Number of contaminants	Total length of contaminants(bp)	Number of contaminants	Total length of contaminants(bp)
Fungi	174	61590	144	52569
Archaea	596	228243	426	147392
Protozoa	23746	6606145	21713	5950743
Baterica	868	254812	820	219790

## Sheet: Table S6
Table S6 Information of severely contaminated genomes
genome	organism_name	kingdom	phylum	class	order	family	genus	species	genome_size	contig_num	hsp_num	bed_size	bed_size/genome_size	bed_smallcontig_size	bed_edgecontig_size	bed_smalledgecontig_size	bed_smallcontig_size_ratio	bed_edgecontig_size_ratio	bed_smalledgecontig_size_ratio
Protozoa
GCF_000006565.2	Toxoplasma gondii ME49	k__Eukaryota	p__Apicomplexa	c__Conoidasida	o__Eucoccidiorida	f__Sarcocystidae	g__Toxoplasma	s__Toxoplasma gondii	65668120	2264	654987	170029	0.259	169016	169016	169016	99.4	99.4	99.4
GCF_000372725.1	Emiliania huxleyi CCMP1516	k__Eukaryota	p__Haptophyta	c__unclassified Haptophyta class	o__Isochrysidales	f__Noelaerhabdaceae	g__Emiliania	s__Emiliania huxleyi	167675649	7795	9749	156179	0.0931	8382	90300	90300	5.37	57.8	57.8
GCF_000315625.1	Guillardia theta CCMP2712	k__Eukaryota	p__unclassified Eukaryota phylum	c__Cryptophyceae	o__Pyrenomonadales	f__Geminigeraceae	g__Guillardia	s__Guillardia theta	87145349	669	1331	27116	0.0311	406	1471	1471	1.5	5.42	5.42
GCF_000006355.2	Plasmodium knowlesi strain H	k__Eukaryota	p__Apicomplexa	c__Aconoidasida	o__Haemosporida	f__Plasmodiidae	g__Plasmodium	s__Plasmodium knowlesi	24395979	164	1820	6556	0.0269	6055	6055	6055	92.4	92.4	92.4
GCF_000002415.2	Plasmodium vivax	k__Eukaryota	p__Apicomplexa	c__Aconoidasida	o__Haemosporida	f__Plasmodiidae	g__Plasmodium	s__Plasmodium vivax	27013691	2748	288	3934	0.0146	3578	3578	3578	91	91	91
GCF_000006405.1	Perkinsus marinus ATCC 50983	k__Eukaryota	p__Perkinsozoa	c__unclassified Perkinsozoa class	o__Perkinsida	f__Perkinsidae	g__Perkinsus	s__Perkinsus marinus	86605074	17897	17724	10512	0.0121	10512	10512	10512	100	100	100
GCF_002563875.1	Besnoitia besnoiti	k__Eukaryota	p__Apicomplexa	c__Conoidasida	o__Eucoccidiorida	f__Sarcocystidae	g__Besnoitia	s__Besnoitia besnoiti	58845926	186	347	7046	0.012	0	5919	5919	0	84	84
Fungi
GCF_003184545.1	Aspergillus heteromorphus CBS 117.55	k__Eukaryota	p__Ascomycota	c__Eurotiomycetes	o__Eurotiales	f__Aspergillaceae	g__Aspergillus	s__Aspergillus heteromorphus	35607567	205	54	13513	0.0379	2583	5746	5746	19.1	42.5	42.5
GCF_002849105.1	Aspergillus steynii IBT 23096	k__Eukaryota	p__Ascomycota	c__Eurotiomycetes	o__Eurotiales	f__Aspergillaceae	g__Aspergillus	s__Aspergillus steynii	37847960	37	47	11798	0.0312	0	2886	2886	0	24.5	24.5
GCF_000149955.1	Fusarium oxysporum f. sp. lycopersici 4287	k__Eukaryota	p__Ascomycota	c__Sordariomycetes	o__Hypocreales	f__Nectriaceae	g__Fusarium	s__Fusarium oxysporum	61386934	85	31	12359	0.0201	0	1159	1159	0	9.38	9.38
GCF_012971845.1	Lasiodiplodia theobromae	k__Eukaryota	p__Ascomycota	c__Dothideomycetes	o__Botryosphaeriales	f__Botryosphaeriaceae	g__Lasiodiplodia	s__Lasiodiplodia theobromae	43694574	296	81589	8795	0.0201	4824	8795	8795	54.8	100	100
GCF_000002715.2	Aspergillus clavatus NRRL 1	k__Eukaryota	p__Ascomycota	c__Eurotiomycetes	o__Eurotiales	f__Aspergillaceae	g__Aspergillus	s__Aspergillus clavatus	27859441	143	12	4637	0.0166	3837	4637	4637	82.7	100	100
GCF_000181695.1	Malassezia globosa CBS 7966	k__Eukaryota	p__Basidiomycota	c__Malasseziomycetes	o__Malasseziales	f__Malasseziaceae	g__Malassezia	s__Malassezia globosa	8958118	67	7368	1454	0.0162	1454	1454	1454	100	100	100
GCF_002846915.1	Aspergillus ochraceoroseus IBT 24754	k__Eukaryota	p__Ascomycota	c__Eurotiomycetes	o__Eurotiales	f__Aspergillaceae	g__Aspergillus	s__Aspergillus ochraceoroseus	27718211	34	11	4399	0.0159	0	1200	1200	0	27.3	27.3
GCF_000240135.3	Fusarium graminearum PH-1	k__Eukaryota	p__Ascomycota	c__Sordariomycetes	o__Hypocreales	f__Nectriaceae	g__Fusarium	s__Fusarium graminearum	36458046	19	13	5200	0.0143	400	2000	2000	7.69	38.5	38.5
GCF_002847485.1	Aspergillus campestris IBT 28561	k__Eukaryota	p__Ascomycota	c__Eurotiomycetes	o__Eurotiales	f__Aspergillaceae	g__Aspergillus	s__Aspergillus campestris	28257496	62	10	3998	0.0141	0	399	399	0	9.98	9.98
GCF_002847465.1	Aspergillus novofumigatus IBT 16806	k__Eukaryota	p__Ascomycota	c__Eurotiomycetes	o__Eurotiales	f__Aspergillaceae	g__Aspergillus	s__Aspergillus novofumigatus	32440129	62	11	4400	0.0136	0	0	0	0	0	0
Archaea
GCF_001560465.1	Sulfolobus_acidocaldarius	k__Archaea	p__Thermoproteota	c__Thermoprotei	o__Sulfolobales	f__Sulfolobaceae	g__Sulfolobus	s__Sulfolobus_acidocaldarius	2251982	43	23237	12573	0.558	12573	12573	12573	100	100	100
GCF_007050195.1	Sulfolobus_sp._B1	k__Archaea	p__Thermoproteota	c__Thermoprotei	o__Sulfolobales	f__Sulfolobaceae	g__Sulfolobus	s__Sulfolobus_sp._B1	1953566	374	644	6857	0.351	3530	6857	6857	51.5	100	100
GCF_012027595.1	Thermococcus_sp._Bubb.Bath	k__Archaea	p__Euryarchaeota	c__Thermococci	o__Thermococcales	f__Thermococcaceae	g__Thermococcus	s__Thermococcus_sp._Bubb.Bath	2048798	83	50351	4593	0.224	4593	4593	4593	100	100	100
GCF_012027355.1	Thermococcus_sp._M36	k__Archaea	p__Euryarchaeota	c__Thermococci	o__Thermococcales	f__Thermococcaceae	g__Thermococcus	s__Thermococcus_sp._M36	2167521	403	15192	2743	0.127	2743	2743	2743	100	100	100
GCF_005435055.1	Halorubrum_sp._SS7	k__Archaea	p__Euryarchaeota	c__Halobacteria	o__Haloferacales	f__Halorubraceae	g__Halorubrum	s__Halorubrum_sp._SS7	3629938	862	44683	3608	0.0994	3608	3608	3608	100	100	100
GCF_001402935.1	Acidiplasma_cupricumulans	k__Archaea	p__Candidatus_Thermoplasmatota	c__Thermoplasmata	o__Thermoplasmatales	f__Ferroplasmaceae	g__Acidiplasma	s__Acidiplasma_cupricumulans	1731076	312	116	1718	0.0992	1718	1718	1718	100	100	100
GCF_008122205.1	Natronococcus_pandeyae	k__Archaea	p__Euryarchaeota	c__Halobacteria	o__Natrialbales	f__Natrialbaceae	g__Natronococcus	s__Natronococcus_pandeyae	5316806	50	431	5074	0.0954	2053	5074	5074	40.5	100	100
GCF_004118325.1	Halorientalis_pallida	k__Archaea	p__Euryarchaeota	c__Halobacteria	o__Halobacteriales	f__Haloarculaceae	g__Halorientalis	s__Halorientalis_pallida	4087668	23	216	2897	0.0709	2897	2897	2897	100	100	100
GCF_007421925.1	Haloglomus_irregulare	k__Archaea	p__Euryarchaeota	c__Halobacteria	o__Halobacteriales	f__Haloarculaceae	g__Haloglomus	s__Haloglomus_irregulare	4004362	53	215	2394	0.0598	2394	2394	2394	100	100	100
GCF_019599505.1	Halomicroarcula_nitratireducens	k__Archaea	p__Euryarchaeota	c__Halobacteria	o__Halobacteriales	f__Haloarculaceae	g__Halomicroarcula	s__Halomicroarcula_nitratireducens	5195189	64	153	2024	0.039	2024	2024	2024	100	100	100
GCF_026891935.1	Methanocorpusculum_sp._CW153	k__Archaea	p__Euryarchaeota	c__Methanomicrobia	o__Methanomicrobiales	f__Methanocorpusculaceae	g__Methanocorpusculum	s__Methanocorpusculum_vombati	1942183	44	1565	555	0.0286	555	555	555	100	100	100
GCF_000802205.1	Candidatus_Nitrosocosmicus_oleophilus	k__Archaea	p__Nitrososphaerota	c__Nitrososphaeria	o__Nitrososphaerales	f__Nitrososphaeraceae	g__Candidatus_Nitrosocosmicus	s__Candidatus_Nitrosocosmicus_oleophilus	3430706	1	32	917	0.0267	0	0	0	0	0	0
GCF_026891975.1	Methanocorpusculum_sp._MG	k__Archaea	p__Euryarchaeota	c__Methanomicrobia	o__Methanomicrobiales	f__Methanocorpusculaceae	g__Methanocorpusculum	s__Methanocorpusculum_petauri	2026067	59	1352	521	0.0257	521	521	521	100	100	100
GCF_005435015.1	Halorubrum_sp._SP9	k__Archaea	p__Euryarchaeota	c__Halobacteria	o__Haloferacales	f__Halorubraceae	g__Halorubrum	s__Halorubrum_sp._SP9	3650721	849	217	731	0.02	731	731	731	100	100	100
GCF_014646535.1	Thermocladium_modestius	k__Archaea	p__Thermoproteota	c__Thermoprotei	o__Thermoproteales	f__Thermoproteaceae	g__Thermocladium	s__Thermocladium_modestius	1938654	58	2	380	0.0196	380	380	380	100	100	100
GCF_005435195.1	Halorubrum_sp._SP3	k__Archaea	p__Euryarchaeota	c__Halobacteria	o__Haloferacales	f__Halorubraceae	g__Halorubrum	s__Halorubrum_sp._SP3	3406610	869	323	649	0.0191	649	649	649	100	100	100
GCF_900654205.1	Methanobrevibacter_smithii	k__Archaea	p__Euryarchaeota	c__Methanobacteria	o__Methanobacteriales	f__Methanobacteriaceae	g__Methanobrevibacter	s__Methanobrevibacter_smithii	1722603	14	22	319	0.0185	319	319	319	100	100	100
GCF_004104135.1	Methanohalophilus_sp._WG1-DM	k__Archaea	p__Euryarchaeota	c__Methanomicrobia	o__Methanosarcinales	f__Methanosarcinaceae	g__Methanohalophilus	s__Methanohalophilus_sp._WG1-DM	1928720	74	228	308	0.016	308	308	308	100	100	100
GCF_028211255.1	Halorubrum_ezzemoulense	k__Archaea	p__Euryarchaeota	c__Halobacteria	o__Haloferacales	f__Halorubraceae	g__Halorubrum	s__Halorubrum_ezzemoulense	3541518	74	271	455	0.0128	455	455	455	100	100	100
Bacteria
GCF_003049195.1	Mycobacterium_tuberculosis	k__Bacteria	p__Actinomycetota	c__Actinomycetes	o__Mycobacteriales	f__Mycobacteriaceae	g__Mycobacterium	s__Mycobacterium_tuberculosis	4512388	600	1835	41199	0.913	39353	40118	40118	95.5	97.4	97.4
GCF_021078665.1	Clostridium_botulinum_D/C	k__Bacteria	p__Bacillota	c__Clostridia	o__Eubacteriales	f__Clostridiaceae	g__Clostridium	s__Clostridium_botulinum	3251378	260	537	19099	0.587	17118	18881	18881	89.6	98.9	98.9
GCF_021441105.1	Hafnia_paralvei	k__Bacteria	p__Pseudomonadota	c__Gammaproteobacteria	o__Enterobacterales	f__Hafniaceae	g__Hafnia	s__Hafnia_paralvei	4677522	392	2893	20155	0.431	20155	20155	20155	100	100	100
GCF_023864175.1	Mycobacterium_tuberculosis	k__Bacteria	p__Actinomycetota	c__Actinomycetes	o__Mycobacteriales	f__Mycobacteriaceae	g__Mycobacterium	s__Mycobacterium_tuberculosis	4406658	122	239	17213	0.391	5893	17213	17213	34.2	100	100
GCF_008000085.1	Acinetobacter_baumannii	k__Bacteria	p__Pseudomonadota	c__Gammaproteobacteria	o__Moraxellales	f__Moraxellaceae	g__Acinetobacter	s__Acinetobacter_baumannii	4462890	1328	800	16223	0.364	16223	16223	16223	100	100	100
GCF_902460825.1	Campylobacter_concisus	k__Bacteria	p__Campylobacterota	c__Epsilonproteobacteria	o__Campylobacterales	f__Campylobacteraceae	g__Campylobacter	s__Campylobacter_concisus	2288052	143	167	7749	0.339	7749	7749	7749	100	100	100
GCF_014646775.1	Microbacterium_saperdae	k__Bacteria	p__Actinomycetota	c__Actinomycetes	o__Micrococcales	f__Microbacteriaceae	g__Microbacterium	s__Microbacterium_saperdae	4351277	60	351	14329	0.329	8654	14329	14329	60.4	100	100
GCF_009646465.1	Bacillus_thuringiensis	k__Bacteria	p__Bacillota	c__Bacilli	o__Bacillales	f__Bacillaceae	g__Bacillus	s__Bacillus_thuringiensis	5625040	1033	978	16465	0.293	16465	16465	16465	100	100	100
GCF_009798365.1	Helicobacter_pylori	k__Bacteria	p__Campylobacterota	c__Epsilonproteobacteria	o__Campylobacterales	f__Helicobacteraceae	g__Helicobacter	s__Helicobacter_pylori	1865241	306	6	5002	0.268	1934	5002	5002	38.7	100	100
GCF_014648495.1	Actinomadura_cremea	k__Bacteria	p__Actinomycetota	c__Actinomycetes	o__Streptosporangiales	f__Thermomonosporaceae	g__Actinomadura	s__Actinomadura_cremea	9265610	336	721	23985	0.259	22607	22904	22904	94.3	95.5	95.5
GCF_021441165.1	Aeromonas_allosaccharophila	k__Bacteria	p__Pseudomonadota	c__Gammaproteobacteria	o__Aeromonadales	f__Aeromonadaceae	g__Aeromonas	s__Aeromonas_allosaccharophila	4521105	309	3869	10132	0.224	10132	10132	10132	100	100	100
GCF_009798325.1	Helicobacter_pylori	k__Bacteria	p__Campylobacterota	c__Epsilonproteobacteria	o__Campylobacterales	f__Helicobacteraceae	g__Helicobacter	s__Helicobacter_pylori	1781460	221	1	3865	0.217	0	3865	3865	0	100	100
GCF_020443875.1	Escherichia_coli	k__Bacteria	p__Pseudomonadota	c__Gammaproteobacteria	o__Enterobacterales	f__Enterobacteriaceae	g__Escherichia	s__Escherichia_coli	5002608	109	239	10507	0.21	7057	10507	10507	67.2	100	100
GCF_010720755.1	Enterococcus_faecium	k__Bacteria	p__Bacillota	c__Bacilli	o__Lactobacillales	f__Enterococcaceae	g__Enterococcus	s__Enterococcus_faecium	2711033	508	328	5138	0.19	5138	5138	5138	100	100	100
GCF_014595515.1	Serratia_marcescens	k__Bacteria	p__Pseudomonadota	c__Gammaproteobacteria	o__Enterobacterales	f__Yersiniaceae	g__Serratia	s__Serratia_marcescens	5676295	588	70	10702	0.189	10702	10702	10702	100	100	100
GCF_007999805.1	Acinetobacter_baumannii	k__Bacteria	p__Pseudomonadota	c__Gammaproteobacteria	o__Moraxellales	f__Moraxellaceae	g__Acinetobacter	s__Acinetobacter_baumannii	4130649	818	122	7712	0.187	7712	7712	7712	100	100	100
GCF_943192975.1	Senimuribacter_sp._DSM_106208	k__Bacteria	p__Bacillota	c__Clostridia	o__Eubacteriales	f__Eubacteriales_Family_XIII._Incertae_Sedis	g__Senimuribacter	s__Senimuribacter_intestinalis	3236142	61	5	6013	0.186	0	6013	6013	0	100	100
GCF_009371885.1	Bifidobacterium_tibiigranuli	k__Bacteria	p__Actinomycetota	c__Actinomycetes	o__Bifidobacteriales	f__Bifidobacteriaceae	g__Bifidobacterium	s__Bifidobacterium_tibiigranuli	2753210	32	95	5098	0.185	5098	5098	5098	100	100	100
GCF_902845675.1	Helicobacter_pylori	k__Bacteria	p__Campylobacterota	c__Epsilonproteobacteria	o__Campylobacterales	f__Helicobacteraceae	g__Helicobacter	s__Helicobacter_pylori	1568807	91	208	2902	0.185	2902	2902	2902	100	100	100
GCF_007999665.1	Acinetobacter_baumannii	k__Bacteria	p__Pseudomonadota	c__Gammaproteobacteria	o__Moraxellales	f__Moraxellaceae	g__Acinetobacter	s__Acinetobacter_baumannii	4269652	1085	198	7607	0.178	7607	7607	7607	100	100	100
GCF_008000715.1	Acinetobacter_baumannii	k__Bacteria	p__Pseudomonadota	c__Gammaproteobacteria	o__Moraxellales	f__Moraxellaceae	g__Acinetobacter	s__Acinetobacter_baumannii	4123587	572	199	7287	0.177	7287	7287	7287	100	100	100
GCF_003962785.1	Enterococcus_faecalis	k__Bacteria	p__Bacillota	c__Bacilli	o__Lactobacillales	f__Enterococcaceae	g__Enterococcus	s__Enterococcus_faecalis	2716056	88	217	4733	0.174	4733	4733	4733	100	100	100
GCF_008000075.1	Acinetobacter_baumannii	k__Bacteria	p__Pseudomonadota	c__Gammaproteobacteria	o__Moraxellales	f__Moraxellaceae	g__Acinetobacter	s__Acinetobacter_baumannii	4202885	641	92	7189	0.171	7189	7189	7189	100	100	100
GCF_023337695.1	Parasaccharibacter_sp._TMW_2.1884	k__Bacteria	p__Pseudomonadota	c__Alphaproteobacteria	o__Rhodospirillales	f__Acetobacteraceae	g__Parasaccharibacter	s__Parasaccharibacter_sp._TMW_2.1884	2054890	19	3	3493	0.17	0	3493	3493	0	100	100
GCF_026108055.1	Venenivibrio_stagnispumantis	k__Bacteria	p__Aquificota	c__Aquificae	o__Aquificales	f__Hydrogenothermaceae	g__Venenivibrio	s__Venenivibrio_stagnispumantis	1731156	451	47	2936	0.17	2936	2936	2936	100	100	100
GCF_001201895.1	Mycobacterium_tuberculosis	k__Bacteria	p__Actinomycetota	c__Actinomycetes	o__Mycobacteriales	f__Mycobacteriaceae	g__Mycobacterium	s__Mycobacterium_tuberculosis	4288192	362	11	7191	0.168	7191	7191	7191	100	100	100
GCF_018619455.1	Streptococcus_vestibularis	k__Bacteria	p__Bacillota	c__Bacilli	o__Lactobacillales	f__Streptococcaceae	g__Streptococcus	s__Streptococcus_vestibularis	2038817	517	84	3417	0.168	3417	3417	3417	100	100	100
GCF_900118515.1	Mycoplasmopsis_arginini	k__Bacteria	p__Mycoplasmatota	c__Mollicutes	o__Mycoplasmatales	f__Mycoplasmataceae	g__Mycoplasmopsis	s__Mycoplasmopsis_arginini	655311	22	1	1081	0.165	0	0	0	0	0	0
GCF_003256805.1	Burkholderia_multivorans	k__Bacteria	p__Pseudomonadota	c__Betaproteobacteria	o__Burkholderiales	f__Burkholderiaceae	g__Burkholderia	s__Burkholderia_multivorans	6484544	227	1300	10617	0.164	10617	10617	10617	100	100	100
GCF_022898905.1	Staphylococcus_aureus	k__Bacteria	p__Bacillota	c__Bacilli	o__Bacillales	f__Staphylococcaceae	g__Staphylococcus	s__Staphylococcus_aureus	2784959	50	4	4359	0.157	1219	4359	4359	28	100	100
GCF_900095255.1	Mycobacterium_tuberculosis	k__Bacteria	p__Actinomycetota	c__Actinomycetes	o__Mycobacteriales	f__Mycobacteriaceae	g__Mycobacterium	s__Mycobacterium_tuberculosis	4111412	296	6	6382	0.155	0	6382	6382	0	100	100
GCF_007999155.1	Acinetobacter_baumannii	k__Bacteria	p__Pseudomonadota	c__Gammaproteobacteria	o__Moraxellales	f__Moraxellaceae	g__Acinetobacter	s__Acinetobacter_baumannii	4189920	828	60	6223	0.149	6223	6223	6223	100	100	100
GCF_012056855.1	Escherichia_coli	k__Bacteria	p__Pseudomonadota	c__Gammaproteobacteria	o__Enterobacterales	f__Enterobacteriaceae	g__Escherichia	s__Escherichia_coli	5642759	566	239	8375	0.148	8375	8375	8375	100	100	100
GCF_007999755.1	Acinetobacter_baumannii	k__Bacteria	p__Pseudomonadota	c__Gammaproteobacteria	o__Moraxellales	f__Moraxellaceae	g__Acinetobacter	s__Acinetobacter_baumannii	4121988	708	83	5909	0.143	5909	5909	5909	100	100	100
GCF_001205215.1	Mycobacterium_tuberculosis	k__Bacteria	p__Actinomycetota	c__Actinomycetes	o__Mycobacteriales	f__Mycobacteriaceae	g__Mycobacterium	s__Mycobacterium_tuberculosis	4324083	379	90	6123	0.142	1557	6123	6123	25.4	100	100
GCF_003962415.1	Enterococcus_faecalis	k__Bacteria	p__Bacillota	c__Bacilli	o__Lactobacillales	f__Enterococcaceae	g__Enterococcus	s__Enterococcus_faecalis	2879210	83	135	4061	0.141	4061	4061	4061	100	100	100
GCF_009647315.1	Bacillus_thuringiensis	k__Bacteria	p__Bacillota	c__Bacilli	o__Bacillales	f__Bacillaceae	g__Bacillus	s__Bacillus_thuringiensis	6337234	551	441	8869	0.14	8869	8869	8869	100	100	100
GCF_013420545.1	Acinetobacter_sp._YH01002	k__Bacteria	p__Pseudomonadota	c__Gammaproteobacteria	o__Moraxellales	f__Moraxellaceae	g__Acinetobacter	s__Acinetobacter_sp._YH01002	2819504	58	13	3885	0.138	3885	3885	3885	100	100	100
GCF_003962585.1	Enterococcus_faecalis	k__Bacteria	p__Bacillota	c__Bacilli	o__Lactobacillales	f__Enterococcaceae	g__Enterococcus	s__Enterococcus_faecalis	2918217	122	32	3932	0.135	3932	3932	3932	100	100	100
GCF_014861255.1	Escherichia_coli	k__Bacteria	p__Pseudomonadota	c__Gammaproteobacteria	o__Enterobacterales	f__Enterobacteriaceae	g__Escherichia	s__Escherichia_coli	5221786	414	129	7006	0.134	7006	7006	7006	100	100	100
GCF_026624285.1	Klebsiella_pneumoniae	k__Bacteria	p__Pseudomonadota	c__Gammaproteobacteria	o__Enterobacterales	f__Enterobacteriaceae	g__Klebsiella	s__Klebsiella_pneumoniae	5434659	376	265	7181	0.132	7181	7181	7181	100	100	100
GCF_009725995.1	Zobellia_laminariae	k__Bacteria	p__Bacteroidota	c__Flavobacteriia	o__Flavobacteriales	f__Flavobacteriaceae	g__Zobellia	s__Zobellia_laminariae	5153020	24	6	6667	0.129	1761	6667	6667	26.4	100	100
GCF_003962775.1	Enterococcus_faecalis	k__Bacteria	p__Bacillota	c__Bacilli	o__Lactobacillales	f__Enterococcaceae	g__Enterococcus	s__Enterococcus_faecalis	2877645	257	46	3641	0.127	3641	3641	3641	100	100	100
GCF_003416815.1	Novacetimonas_hansenii	k__Bacteria	p__Pseudomonadota	c__Alphaproteobacteria	o__Rhodospirillales	f__Acetobacteraceae	g__Novacetimonas	s__Novacetimonas_hansenii	3394690	252	160	4178	0.123	3097	4178	4178	74.1	100	100
GCF_009646825.1	Bacillus_thuringiensis	k__Bacteria	p__Bacillota	c__Bacilli	o__Bacillales	f__Bacillaceae	g__Bacillus	s__Bacillus_thuringiensis	5611454	673	337	6855	0.122	6855	6855	6855	100	100	100
GCF_007999055.1	Acinetobacter_baumannii	k__Bacteria	p__Pseudomonadota	c__Gammaproteobacteria	o__Moraxellales	f__Moraxellaceae	g__Acinetobacter	s__Acinetobacter_baumannii	4235363	566	77	5111	0.121	5111	5111	5111	100	100	100
GCF_007999885.1	Acinetobacter_baumannii	k__Bacteria	p__Pseudomonadota	c__Gammaproteobacteria	o__Moraxellales	f__Moraxellaceae	g__Acinetobacter	s__Acinetobacter_baumannii	3952274	347	112	4666	0.118	4666	4666	4666	100	100	100
GCF_007999905.1	Acinetobacter_baumannii	k__Bacteria	p__Pseudomonadota	c__Gammaproteobacteria	o__Moraxellales	f__Moraxellaceae	g__Acinetobacter	s__Acinetobacter_baumannii	4300938	1204	87	5025	0.117	5025	5025	5025	100	100	100
GCF_007999875.1	Acinetobacter_baumannii	k__Bacteria	p__Pseudomonadota	c__Gammaproteobacteria	o__Moraxellales	f__Moraxellaceae	g__Acinetobacter	s__Acinetobacter_baumannii	4011077	504	46	4671	0.116	4671	4671	4671	100	100	100
GCF_025000075.1	Clostridium_botulinum	k__Bacteria	p__Bacillota	c__Clostridia	o__Eubacteriales	f__Clostridiaceae	g__Clostridium	s__Clostridium_botulinum	3872829	146	119	4484	0.116	1118	4484	4484	24.9	100	100
GCF_003269355.1	Pseudomonas_sp._MDMC216	k__Bacteria	p__Pseudomonadota	c__Gammaproteobacteria	o__Pseudomonadales	f__Pseudomonadaceae	g__Pseudomonas	s__Pseudomonas_sp._MDMC216	5557664	122	40	6415	0.115	1020	6415	6415	15.9	100	100
GCF_007999705.1	Acinetobacter_baumannii	k__Bacteria	p__Pseudomonadota	c__Gammaproteobacteria	o__Moraxellales	f__Moraxellaceae	g__Acinetobacter	s__Acinetobacter_baumannii	4142021	864	181	4622	0.112	4622	4622	4622	100	100	100
GCF_007999745.1	Acinetobacter_baumannii	k__Bacteria	p__Pseudomonadota	c__Gammaproteobacteria	o__Moraxellales	f__Moraxellaceae	g__Acinetobacter	s__Acinetobacter_baumannii	3979997	318	45	4441	0.112	4441	4441	4441	100	100	100
GCF_024539835.1	Corynebacterium_amycolatum	k__Bacteria	p__Actinomycetota	c__Actinomycetes	o__Mycobacteriales	f__Corynebacteriaceae	g__Corynebacterium	s__Corynebacterium_amycolatum	2663586	142	164	2931	0.11	2931	2931	2931	100	100	100
GCF_003122145.1	Aliarcobacter_skirrowii	k__Bacteria	p__Campylobacterota	c__Epsilonproteobacteria	o__Campylobacterales	f__Arcobacteraceae	g__Aliarcobacter	s__Aliarcobacter_skirrowii	1935074	34	3	2128	0.11	1047	2128	2128	49.2	100	100
GCF_003943295.1	Streptococcus_gordonii	k__Bacteria	p__Bacillota	c__Bacilli	o__Lactobacillales	f__Streptococcaceae	g__Streptococcus	s__Streptococcus_gordonii	2241345	106	22	2438	0.109	2438	2438	2438	100	100	100
GCF_017566165.1	Barnesiella_sp._GGCC_0306	k__Bacteria	p__Bacteroidota	c__Bacteroidia	o__Bacteroidales	f__Barnesiellaceae	g__Barnesiella	s__Barnesiella_sp._GGCC_0306	3320990	840	232	3538	0.107	3538	3538	3538	100	100	100
GCF_013293605.1	Campylobacter_coli	k__Bacteria	p__Campylobacterota	c__Epsilonproteobacteria	o__Campylobacterales	f__Campylobacteraceae	g__Campylobacter	s__Campylobacter_coli	1816233	71	1	1868	0.103	1868	1868	1868	100	100	100
GCF_025941565.1	Legionella_sp._515359	k__Bacteria	p__Pseudomonadota	c__Gammaproteobacteria	o__Legionellales	f__Legionellaceae	g__Legionella	s__Legionella_sp._515359	3843789	472	108	3926	0.102	3819	3819	3819	97.3	97.3	97.3
GCF_010120665.1	Campylobacter_fetus_subsp._testudinum	k__Bacteria	p__Campylobacterota	c__Epsilonproteobacteria	o__Campylobacterales	f__Campylobacteraceae	g__Campylobacter	s__Campylobacter_fetus	1899242	254	113	1923	0.101	1923	1923	1923	100	100	100
GCF_013293385.1	Campylobacter_coli	k__Bacteria	p__Campylobacterota	c__Epsilonproteobacteria	o__Campylobacterales	f__Campylobacteraceae	g__Campylobacter	s__Campylobacter_coli	1871689	97	1	1868	0.0998	1868	1868	1868	100	100	100
GCF_900106135.1	Pseudomonas_aeruginosa	k__Bacteria	p__Pseudomonadota	c__Gammaproteobacteria	o__Pseudomonadales	f__Pseudomonadaceae	g__Pseudomonas	s__Pseudomonas_aeruginosa	6657076	104	22	6601	0.0992	6601	6601	6601	100	100	100
GCF_014649695.1	Streptomyces_kurssanovii	k__Bacteria	p__Actinomycetota	c__Actinomycetes	o__Kitasatosporales	f__Streptomycetaceae	g__Streptomyces	s__Streptomyces_kurssanovii	8199139	106	207	8077	0.0985	6996	6996	6996	86.6	86.6	86.6
GCF_947497365.1	Patiriisocius_marinus	k__Bacteria	p__Bacteroidota	c__Flavobacteriia	o__Flavobacteriales	f__Flavobacteriaceae	g__Patiriisocius	s__Patiriisocius_marinus	3464527	46	2	3406	0.0983	0	3406	3406	0	100	100
GCF_001213525.1	Chlamydia_trachomatis	k__Bacteria	p__Chlamydiota	c__Chlamydiia	o__Chlamydiales	f__Chlamydiaceae	g__Chlamydia	s__Chlamydia_trachomatis	1116825	37	1	1089	0.0975	1089	1089	1089	100	100	100
GCF_003962575.1	Enterococcus_faecalis	k__Bacteria	p__Bacillota	c__Bacilli	o__Lactobacillales	f__Enterococcaceae	g__Enterococcus	s__Enterococcus_faecalis	3093178	137	29	2956	0.0956	2956	2956	2956	100	100	100
GCF_014654615.1	Streptosporangium_violaceochromogenes	k__Bacteria	p__Actinomycetota	c__Actinomycetes	o__Streptosporangiales	f__Streptosporangiaceae	g__Streptosporangium	s__Streptosporangium_violaceochromogenes	6265008	115	38	5922	0.0945	4841	4841	4841	81.7	81.7	81.7
GCF_019929685.1	Streptococcus_infantis	k__Bacteria	p__Bacillota	c__Bacilli	o__Lactobacillales	f__Streptococcaceae	g__Streptococcus	s__Streptococcus_infantis	1987066	189	1	1870	0.0941	1870	1870	1870	100	100	100
GCF_900118875.1	Chlamydia_abortus	k__Bacteria	p__Chlamydiota	c__Chlamydiia	o__Chlamydiales	f__Chlamydiaceae	g__Chlamydia	s__Chlamydia_abortus	1161363	4	1	1081	0.0931	0	1081	1081	0	100	100
GCF_900118925.1	Chlamydia_abortus	k__Bacteria	p__Chlamydiota	c__Chlamydiia	o__Chlamydiales	f__Chlamydiaceae	g__Chlamydia	s__Chlamydia_abortus	1163620	6	1	1081	0.0929	0	1081	1081	0	100	100
GCF_900118495.1	Chlamydia_abortus	k__Bacteria	p__Chlamydiota	c__Chlamydiia	o__Chlamydiales	f__Chlamydiaceae	g__Chlamydia	s__Chlamydia_abortus	1164366	9	1	1081	0.0928	0	0	0	0	0	0
GCF_900118775.1	Chlamydia_abortus	k__Bacteria	p__Chlamydiota	c__Chlamydiia	o__Chlamydiales	f__Chlamydiaceae	g__Chlamydia	s__Chlamydia_abortus	1166557	8	1	1081	0.0927	0	0	0	0	0	0
GCF_900118635.1	Chlamydia_abortus	k__Bacteria	p__Chlamydiota	c__Chlamydiia	o__Chlamydiales	f__Chlamydiaceae	g__Chlamydia	s__Chlamydia_abortus	1166571	7	1	1081	0.0927	0	1081	1081	0	100	100
GCF_001892685.1	Escherichia_coli	k__Bacteria	p__Pseudomonadota	c__Gammaproteobacteria	o__Enterobacterales	f__Enterobacteriaceae	g__Escherichia	s__Escherichia_coli	5392393	154	146	4978	0.0923	4978	4978	4978	100	100	100
GCF_004022065.1	Escherichia_coli	k__Bacteria	p__Pseudomonadota	c__Gammaproteobacteria	o__Enterobacterales	f__Enterobacteriaceae	g__Escherichia	s__Escherichia_coli	4644174	165	109	4279	0.0921	4279	4279	4279	100	100	100
GCF_001235985.1	Campylobacter_jejuni	k__Bacteria	p__Campylobacterota	c__Epsilonproteobacteria	o__Campylobacterales	f__Campylobacteraceae	g__Campylobacter	s__Campylobacter_jejuni	1659444	28	10	1519	0.0915	1519	1519	1519	100	100	100
GCF_024422975.1	Staphylococcus_xylosus	k__Bacteria	p__Bacillota	c__Bacilli	o__Bacillales	f__Staphylococcaceae	g__Staphylococcus	s__Staphylococcus_xylosus	2960779	63	8	2687	0.0908	2687	2687	2687	100	100	100
GCF_001618265.1	Waddlia_chondrophila_WSU_86-1044	k__Bacteria	p__Chlamydiota	c__Chlamydiia	o__Parachlamydiales	f__Waddliaceae	g__Waddlia	s__Waddlia_chondrophila	2111718	195	80	1900	0.09	1900	1900	1900	100	100	100
GCF_003962795.1	Enterococcus_faecalis	k__Bacteria	p__Bacillota	c__Bacilli	o__Lactobacillales	f__Enterococcaceae	g__Enterococcus	s__Enterococcus_faecalis	2920750	119	13	2624	0.0898	2624	2624	2624	100	100	100
GCF_001201495.1	Mycobacterium_tuberculosis	k__Bacteria	p__Actinomycetota	c__Actinomycetes	o__Mycobacteriales	f__Mycobacteriaceae	g__Mycobacterium	s__Mycobacterium_tuberculosis	4267410	518	644	3813	0.0894	3813	3813	3813	100	100	100
GCF_009647145.1	Bacillus_thuringiensis	k__Bacteria	p__Bacillota	c__Bacilli	o__Bacillales	f__Bacillaceae	g__Bacillus	s__Bacillus_thuringiensis	5458462	365	153	4823	0.0884	4823	4823	4823	100	100	100
GCF_900137805.1	Mycobacteroides_abscessus_subsp._abscessus	k__Bacteria	p__Actinomycetota	c__Actinomycetes	o__Mycobacteriales	f__Mycobacteriaceae	g__Mycobacteroides	s__Mycobacteroides_abscessus	5231098	55	13	4560	0.0872	3479	4560	4560	76.3	100	100
GCF_014641535.1	Chelatococcus_composti	k__Bacteria	p__Pseudomonadota	c__Alphaproteobacteria	o__Hyphomicrobiales	f__Chelatococcaceae	g__Chelatococcus	s__Chelatococcus_composti	3731657	35	8	3231	0.0866	1699	3231	3231	52.6	100	100
GCF_027161225.1	Streptococcus_agalactiae	k__Bacteria	p__Bacillota	c__Bacilli	o__Lactobacillales	f__Streptococcaceae	g__Streptococcus	s__Streptococcus_agalactiae	2088841	52	123	1804	0.0864	1804	1804	1804	100	100	100
GCF_007999945.1	Acinetobacter_baumannii	k__Bacteria	p__Pseudomonadota	c__Gammaproteobacteria	o__Moraxellales	f__Moraxellaceae	g__Acinetobacter	s__Acinetobacter_baumannii	4250036	413	68	3559	0.0837	3559	3559	3559	100	100	100
GCF_016860065.1	Escherichia_coli	k__Bacteria	p__Pseudomonadota	c__Gammaproteobacteria	o__Enterobacterales	f__Enterobacteriaceae	g__Escherichia	s__Escherichia_coli	4973286	197	66	4065	0.0817	4065	4065	4065	100	100	100
GCF_010120585.1	Campylobacter_fetus	k__Bacteria	p__Campylobacterota	c__Epsilonproteobacteria	o__Campylobacterales	f__Campylobacteraceae	g__Campylobacter	s__Campylobacter_fetus	1754996	64	293	1428	0.0814	1428	1428	1428	100	100	100
GCF_023958475.1	Staphylococcus_argenteus	k__Bacteria	p__Bacillota	c__Bacilli	o__Bacillales	f__Staphylococcaceae	g__Staphylococcus	s__Staphylococcus_argenteus	2745360	70	102	2231	0.0813	2231	2231	2231	100	100	100
GCF_003962835.1	Enterococcus_faecalis	k__Bacteria	p__Bacillota	c__Bacilli	o__Lactobacillales	f__Enterococcaceae	g__Enterococcus	s__Enterococcus_faecalis	3072035	125	6	2477	0.0806	2477	2477	2477	100	100	100
GCF_027980255.1	Acinetobacter_baumannii	k__Bacteria	p__Pseudomonadota	c__Gammaproteobacteria	o__Moraxellales	f__Moraxellaceae	g__Acinetobacter	s__Acinetobacter_baumannii	3969592	211	18	3196	0.0805	3196	3196	3196	100	100	100
GCF_012978375.1	Escherichia_coli	k__Bacteria	p__Pseudomonadota	c__Gammaproteobacteria	o__Enterobacterales	f__Enterobacteriaceae	g__Escherichia	s__Escherichia_coli	5213500	686	80	4160	0.0798	4160	4160	4160	100	100	100
GCF_007999425.1	Acinetobacter_baumannii	k__Bacteria	p__Pseudomonadota	c__Gammaproteobacteria	o__Moraxellales	f__Moraxellaceae	g__Acinetobacter	s__Acinetobacter_baumannii	3991980	309	92	3174	0.0795	3174	3174	3174	100	100	100
GCF_015831525.1	Klebsiella_pneumoniae	k__Bacteria	p__Pseudomonadota	c__Gammaproteobacteria	o__Enterobacterales	f__Enterobacteriaceae	g__Klebsiella	s__Klebsiella_pneumoniae	5590886	295	196	4382	0.0784	4382	4382	4382	100	100	100
GCF_003293435.1	Escherichia_coli	k__Bacteria	p__Pseudomonadota	c__Gammaproteobacteria	o__Enterobacterales	f__Enterobacteriaceae	g__Escherichia	s__Escherichia_coli	4668244	87	2	3647	0.0781	0	3647	3647	0	100	100
GCF_003213565.1	Candidatus_Karelsulcia_muelleri	k__Bacteria	p__Bacteroidota	c__Flavobacteriia	o__Flavobacteriales	f__unclassified_Flavobacteriales_family	g__Candidatus_Karelsulcia	s__Candidatus_Karelsulcia_muelleri	276765	1	3	214	0.0773	0	0	0	0	0	0
GCF_023715765.1	Fictibacillus_phosphorivorans	k__Bacteria	p__Bacillota	c__Bacilli	o__Bacillales	f__Bacillaceae	g__Fictibacillus	s__Fictibacillus_phosphorivorans	3718979	161	66	2818	0.0758	2818	2818	2818	100	100	100
GCF_016583765.1	Chromatium_weissei	k__Bacteria	p__Pseudomonadota	c__Gammaproteobacteria	o__Chromatiales	f__Chromatiaceae	g__Chromatium	s__Chromatium_weissei	2776084	97	96	2089	0.0752	2089	2089	2089	100	100	100
GCF_022341355.1	Moraxella_catarrhalis	k__Bacteria	p__Pseudomonadota	c__Gammaproteobacteria	o__Moraxellales	f__Moraxellaceae	g__Moraxella	s__Moraxella_catarrhalis	1837555	60	11	1378	0.075	1378	1378	1378	100	100	100
GCF_009932155.1	Mycobacterium_tuberculosis	k__Bacteria	p__Actinomycetota	c__Actinomycetes	o__Mycobacteriales	f__Mycobacteriaceae	g__Mycobacterium	s__Mycobacterium_tuberculosis	4408239	179	208	3106	0.0705	3106	3106	3106	100	100	100
GCF_001665295.1	Mycobacterium_sp._1554424.7	k__Bacteria	p__Actinomycetota	c__Actinomycetes	o__Mycobacteriales	f__Mycobacteriaceae	g__Mycobacterium	s__Mycobacterium_sp._1554424.7	6144564	141	17	4191	0.0682	3110	3110	3110	74.2	74.2	74.2
GCF_001584095.1	Bacillus_cereus	k__Bacteria	p__Bacillota	c__Bacilli	o__Bacillales	f__Bacillaceae	g__Bacillus	s__Bacillus_cereus	5395048	325	172	3668	0.068	2587	2587	2587	70.5	70.5	70.5
GCF_002975155.1	Cronobacter_sakazakii	k__Bacteria	p__Pseudomonadota	c__Gammaproteobacteria	o__Enterobacterales	f__Enterobacteriaceae	g__Cronobacter	s__Cronobacter_sakazakii	4522108	82	70	2935	0.0649	2935	2935	2935	100	100	100
GCF_000274845.2	Helicobacter_pylori_Hp_P-4	k__Bacteria	p__Campylobacterota	c__Epsilonproteobacteria	o__Campylobacterales	f__Helicobacteraceae	g__Helicobacter	s__Helicobacter_pylori	1693924	8	1	1081	0.0638	0	1081	1081	0	100	100
GCF_900118745.1	Chlamydia_abortus	k__Bacteria	p__Chlamydiota	c__Chlamydiia	o__Chlamydiales	f__Chlamydiaceae	g__Chlamydia	s__Chlamydia_abortus	1162913	5	1	742	0.0638	742	742	742	100	100	100
GCF_003962845.1	Enterococcus_faecalis	k__Bacteria	p__Bacillota	c__Bacilli	o__Lactobacillales	f__Enterococcaceae	g__Enterococcus	s__Enterococcus_faecalis	2700981	105	9	1719	0.0636	1719	1719	1719	100	100	100
GCF_009647195.1	Bacillus_thuringiensis	k__Bacteria	p__Bacillota	c__Bacilli	o__Bacillales	f__Bacillaceae	g__Bacillus	s__Bacillus_thuringiensis	5606612	299	239	3562	0.0635	3562	3562	3562	100	100	100
GCF_007113815.1	Acinetobacter_baumannii	k__Bacteria	p__Pseudomonadota	c__Gammaproteobacteria	o__Moraxellales	f__Moraxellaceae	g__Acinetobacter	s__Acinetobacter_baumannii	4198229	835	19	2657	0.0633	2657	2657	2657	100	100	100
GCF_022555935.1	Pseudomonas_aeruginosa	k__Bacteria	p__Pseudomonadota	c__Gammaproteobacteria	o__Pseudomonadales	f__Pseudomonadaceae	g__Pseudomonas	s__Pseudomonas_aeruginosa	6566569	186	33	4148	0.0632	4148	4148	4148	100	100	100
GCF_010722575.1	Enterococcus_faecium	k__Bacteria	p__Bacillota	c__Bacilli	o__Lactobacillales	f__Enterococcaceae	g__Enterococcus	s__Enterococcus_faecium	3342319	750	199	2110	0.0631	1029	2110	2110	48.8	100	100
GCF_023272985.1	Klebsiella_pneumoniae	k__Bacteria	p__Pseudomonadota	c__Gammaproteobacteria	o__Enterobacterales	f__Enterobacteriaceae	g__Klebsiella	s__Klebsiella_pneumoniae	5974597	1353	153	3673	0.0615	3673	3673	3673	100	100	100
GCF_007999855.1	Acinetobacter_baumannii	k__Bacteria	p__Pseudomonadota	c__Gammaproteobacteria	o__Moraxellales	f__Moraxellaceae	g__Acinetobacter	s__Acinetobacter_baumannii	4001644	485	85	2455	0.0613	2455	2455	2455	100	100	100
GCF_024355285.1	Pediococcus_acidilactici	k__Bacteria	p__Bacillota	c__Bacilli	o__Lactobacillales	f__Lactobacillaceae	g__Pediococcus	s__Pediococcus_acidilactici	2033104	25	2	1246	0.0613	165	165	165	13.2	13.2	13.2
GCF_009647215.1	Bacillus_thuringiensis	k__Bacteria	p__Bacillota	c__Bacilli	o__Bacillales	f__Bacillaceae	g__Bacillus	s__Bacillus_thuringiensis	5176788	237	77	3171	0.0613	3171	3171	3171	100	100	100
GCF_015700505.1	Streptococcus_pseudopneumoniae	k__Bacteria	p__Bacillota	c__Bacilli	o__Lactobacillales	f__Streptococcaceae	g__Streptococcus	s__Streptococcus_pseudopneumoniae	2198651	282	115	1346	0.0612	1346	1346	1346	100	100	100
GCF_014222275.1	Nostoc_sp._UCD122	k__Bacteria	p__Cyanobacteriota	c__Cyanophyceae	o__Nostocales	f__Nostocaceae	g__Nostoc	s__Nostoc_sp._UCD122	8288950	1244	345	5062	0.0611	5062	5062	5062	100	100	100
GCF_014649055.1	Streptomyces_gancidicus	k__Bacteria	p__Actinomycetota	c__Actinomycetes	o__Kitasatosporales	f__Streptomycetaceae	g__Streptomyces	s__Streptomyces_gancidicus	7397357	205	28	4499	0.0608	3161	3418	3418	70.3	76	76
GCF_000728205.1	Listeria_monocytogenes	k__Bacteria	p__Bacillota	c__Bacilli	o__Bacillales	f__Listeriaceae	g__Listeria	s__Listeria_monocytogenes	3100925	27	17	1884	0.0608	1884	1884	1884	100	100	100
GCF_019583475.1	Herbaspirillum_sp._RU_5E	k__Bacteria	p__Pseudomonadota	c__Betaproteobacteria	o__Burkholderiales	f__Oxalobacteraceae	g__Herbaspirillum	s__Herbaspirillum_sp._RU_5E	5705647	417	41	3350	0.0587	3350	3350	3350	100	100	100
GCF_900639915.1	Legionella_nagasakiensis	k__Bacteria	p__Pseudomonadota	c__Gammaproteobacteria	o__Legionellales	f__Legionellaceae	g__Legionella	s__Legionella_nagasakiensis	2693561	54	124	1573	0.0584	1573	1573	1573	100	100	100
GCF_004770235.1	Leptospira_yasudae	k__Bacteria	p__Spirochaetota	c__Spirochaetia	o__Leptospirales	f__Leptospiraceae	g__Leptospira	s__Leptospira_yasudae	4439186	54	23	2571	0.0579	628	1490	1490	24.4	58	58
GCF_016785625.1	Escherichia_coli	k__Bacteria	p__Pseudomonadota	c__Gammaproteobacteria	o__Enterobacterales	f__Enterobacteriaceae	g__Escherichia	s__Escherichia_coli	4975503	266	39	2880	0.0579	2880	2880	2880	100	100	100
GCF_002331995.1	Pseudomonas_aeruginosa	k__Bacteria	p__Pseudomonadota	c__Gammaproteobacteria	o__Pseudomonadales	f__Pseudomonadaceae	g__Pseudomonas	s__Pseudomonas_aeruginosa	6789794	130	33	3927	0.0578	842	3927	3927	21.4	100	100
GCF_002802645.1	Mycobacteroides_abscessus_subsp._abscessus	k__Bacteria	p__Actinomycetota	c__Actinomycetes	o__Mycobacteriales	f__Mycobacteriaceae	g__Mycobacteroides	s__Mycobacteroides_abscessus	5078163	47	13	2921	0.0575	288	2921	2921	9.86	100	100
GCF_001645535.1	Bacillus_wiedmannii	k__Bacteria	p__Bacillota	c__Bacilli	o__Bacillales	f__Bacillaceae	g__Bacillus	s__Bacillus_wiedmannii	5559350	100	5	3197	0.0575	557	3197	3197	17.4	100	100
GCF_001239045.1	Campylobacter_jejuni	k__Bacteria	p__Campylobacterota	c__Epsilonproteobacteria	o__Campylobacterales	f__Campylobacteraceae	g__Campylobacter	s__Campylobacter_jejuni	1781744	56	12	1014	0.0569	1014	1014	1014	100	100	100
GCF_901111715.1	Chlamydia_trachomatis	k__Bacteria	p__Chlamydiota	c__Chlamydiia	o__Chlamydiales	f__Chlamydiaceae	g__Chlamydia	s__Chlamydia_trachomatis	1046701	9	1	578	0.0552	0	578	578	0	100	100
GCF_000300995.1	Alcanivorax_hongdengensis_A-11-3	k__Bacteria	p__Pseudomonadota	c__Gammaproteobacteria	o__Oceanospirillales	f__Alcanivoracaceae	g__Alcanivorax	s__Alcanivorax_hongdengensis	3664876	93	5	1980	0.054	1980	1980	1980	100	100	100
GCF_004361565.1	Lactobacillus_crispatus	k__Bacteria	p__Bacillota	c__Bacilli	o__Lactobacillales	f__Lactobacillaceae	g__Lactobacillus	s__Lactobacillus_crispatus	2315512	297	39	1245	0.0538	1245	1245	1245	100	100	100
GCF_007999465.1	Acinetobacter_baumannii	k__Bacteria	p__Pseudomonadota	c__Gammaproteobacteria	o__Moraxellales	f__Moraxellaceae	g__Acinetobacter	s__Acinetobacter_baumannii	4232776	985	41	2271	0.0537	2271	2271	2271	100	100	100
GCF_000705435.1	Staphylococcus_aureus_SA6-LAU	k__Bacteria	p__Bacillota	c__Bacilli	o__Bacillales	f__Staphylococcaceae	g__Staphylococcus	s__Staphylococcus_aureus	2817537	58	3	1511	0.0536	1511	1511	1511	100	100	100
GCF_900617945.1	Lactiplantibacillus_mudanjiangensis	k__Bacteria	p__Bacillota	c__Bacilli	o__Lactobacillales	f__Lactobacillaceae	g__Lactiplantibacillus	s__Lactiplantibacillus_mudanjiangensis	3480649	263	20	1857	0.0534	1857	1857	1857	100	100	100
GCF_016890685.1	Staphylococcus_sp._GDY8P64P	k__Bacteria	p__Bacillota	c__Bacilli	o__Bacillales	f__Staphylococcaceae	g__Staphylococcus	s__Staphylococcus_sp._GDY8P64P	2869767	246	161	1530	0.0533	1530	1530	1530	100	100	100
GCF_010857985.1	Nocardia_cyriacigeorgica	k__Bacteria	p__Actinomycetota	c__Actinomycetes	o__Mycobacteriales	f__Nocardiaceae	g__Nocardia	s__Nocardia_cyriacigeorgica	6274865	148	33	3341	0.0532	3341	3341	3341	100	100	100
GCF_001955995.1	Paenibacillus_amylolyticus	k__Bacteria	p__Bacillota	c__Bacilli	o__Bacillales	f__Paenibacillaceae	g__Paenibacillus	s__Paenibacillus_amylolyticus	7003096	62	32	3713	0.053	3713	3713	3713	100	100	100
GCF_002852695.1	Klebsiella_pneumoniae_subsp._pneumoniae	k__Bacteria	p__Pseudomonadota	c__Gammaproteobacteria	o__Enterobacterales	f__Enterobacteriaceae	g__Klebsiella	s__Klebsiella_pneumoniae	5731719	157	2	3026	0.0528	0	3026	3026	0	100	100
GCF_016860125.1	Escherichia_coli	k__Bacteria	p__Pseudomonadota	c__Gammaproteobacteria	o__Enterobacterales	f__Enterobacteriaceae	g__Escherichia	s__Escherichia_coli	5332674	259	3225	2771	0.052	2771	2771	2771	100	100	100
GCF_025868925.1	Staphylococcus_aureus	k__Bacteria	p__Bacillota	c__Bacilli	o__Bacillales	f__Staphylococcaceae	g__Staphylococcus	s__Staphylococcus_aureus	2904928	103	2	1470	0.0506	1470	1470	1470	100	100	100
GCF_019805165.1	Azospirillum_sp._412522	k__Bacteria	p__Pseudomonadota	c__Alphaproteobacteria	o__Rhodospirillales	f__Azospirillaceae	g__Azospirillum	s__Azospirillum_sp._412522	7361017	102	8	3724	0.0506	3724	3724	3724	100	100	100
GCF_024720795.1	Escherichia_coli	k__Bacteria	p__Pseudomonadota	c__Gammaproteobacteria	o__Enterobacterales	f__Enterobacteriaceae	g__Escherichia	s__Escherichia_coli	5277002	705	5	2631	0.0499	2631	2631	2631	100	100	100
GCF_000288815.1	Streptococcus_agalactiae_CCUG_37742	k__Bacteria	p__Bacillota	c__Bacilli	o__Lactobacillales	f__Streptococcaceae	g__Streptococcus	s__Streptococcus_agalactiae	2172709	46	1	1081	0.0498	0	0	0	0	0	0
GCF_022758525.1	Escherichia_coli	k__Bacteria	p__Pseudomonadota	c__Gammaproteobacteria	o__Enterobacterales	f__Enterobacteriaceae	g__Escherichia	s__Escherichia_coli	5392383	401	55	2665	0.0494	2665	2665	2665	100	100	100
GCF_009733615.2	Limosilactobacillus_reuteri	k__Bacteria	p__Bacillota	c__Bacilli	o__Lactobacillales	f__Lactobacillaceae	g__Limosilactobacillus	s__Limosilactobacillus_reuteri	2282869	112	16	1128	0.0494	1128	1128	1128	100	100	100
GCF_016859985.1	Escherichia_coli	k__Bacteria	p__Pseudomonadota	c__Gammaproteobacteria	o__Enterobacterales	f__Enterobacteriaceae	g__Escherichia	s__Escherichia_coli	5133118	186	824	2523	0.0492	2523	2523	2523	100	100	100
GCF_001328115.1	Mycobacterium_tuberculosis	k__Bacteria	p__Actinomycetota	c__Actinomycetes	o__Mycobacteriales	f__Mycobacteriaceae	g__Mycobacterium	s__Mycobacterium_tuberculosis	4315006	171	2	2115	0.049	0	2115	2115	0	100	100
GCF_016517085.1	Leuconostoc_sp._S51	k__Bacteria	p__Bacillota	c__Bacilli	o__Lactobacillales	f__Lactobacillaceae	g__Leuconostoc	s__Leuconostoc_sp._S51	2249370	83	37	1102	0.049	1102	1102	1102	100	100	100
GCF_016890845.1	Staphylococcus_sp._GDY8P19P	k__Bacteria	p__Bacillota	c__Bacilli	o__Bacillales	f__Staphylococcaceae	g__Staphylococcus	s__Staphylococcus_sp._GDY8P19P	2851945	164	44	1397	0.049	1397	1397	1397	100	100	100
GCF_001045935.1	Staphylococcus_aureus	k__Bacteria	p__Bacillota	c__Bacilli	o__Bacillales	f__Staphylococcaceae	g__Staphylococcus	s__Staphylococcus_aureus	2874487	239	19	1372	0.0477	1372	1372	1372	100	100	100
GCF_012910835.1	Azoarcus_indigens	k__Bacteria	p__Pseudomonadota	c__Betaproteobacteria	o__Rhodocyclales	f__Zoogloeaceae	g__Azoarcus	s__Azoarcus_indigens	5635317	487	117	2668	0.0473	2668	2668	2668	100	100	100
GCF_003942675.1	Streptococcus_oralis	k__Bacteria	p__Bacillota	c__Bacilli	o__Lactobacillales	f__Streptococcaceae	g__Streptococcus	s__Streptococcus_oralis	1988226	123	2	927	0.0466	927	927	927	100	100	100
GCF_001005575.1	Streptococcus_pneumoniae	k__Bacteria	p__Bacillota	c__Bacilli	o__Lactobacillales	f__Streptococcaceae	g__Streptococcus	s__Streptococcus_pneumoniae	2038146	68	2	945	0.0464	945	945	945	100	100	100
GCF_016860145.1	Escherichia_coli	k__Bacteria	p__Pseudomonadota	c__Gammaproteobacteria	o__Enterobacterales	f__Enterobacteriaceae	g__Escherichia	s__Escherichia_coli	5232009	355	122	2398	0.0458	2398	2398	2398	100	100	100
GCF_020873915.1	Streptomyces_sp._DH5	k__Bacteria	p__Actinomycetota	c__Actinomycetes	o__Kitasatosporales	f__Streptomycetaceae	g__Streptomyces	s__Streptomyces_sp._DH5	7633297	755	68	3482	0.0456	3482	3482	3482	100	100	100
GCF_007999955.1	Acinetobacter_baumannii	k__Bacteria	p__Pseudomonadota	c__Gammaproteobacteria	o__Moraxellales	f__Moraxellaceae	g__Acinetobacter	s__Acinetobacter_baumannii	4284391	1226	78	1924	0.0449	1924	1924	1924	100	100	100
GCF_004011165.1	Staphylococcus_aureus	k__Bacteria	p__Bacillota	c__Bacilli	o__Bacillales	f__Staphylococcaceae	g__Staphylococcus	s__Staphylococcus_aureus	2812862	62	1	1259	0.0448	1259	1259	1259	100	100	100
GCF_003962645.1	Enterococcus_faecalis	k__Bacteria	p__Bacillota	c__Bacilli	o__Lactobacillales	f__Enterococcaceae	g__Enterococcus	s__Enterococcus_faecalis	2776675	82	28	1242	0.0447	1242	1242	1242	100	100	100
GCF_007999255.1	Acinetobacter_baumannii	k__Bacteria	p__Pseudomonadota	c__Gammaproteobacteria	o__Moraxellales	f__Moraxellaceae	g__Acinetobacter	s__Acinetobacter_baumannii	4088011	542	16	1807	0.0442	1807	1807	1807	100	100	100
GCF_003237975.1	Staphylococcus_aureus	k__Bacteria	p__Bacillota	c__Bacilli	o__Bacillales	f__Staphylococcaceae	g__Staphylococcus	s__Staphylococcus_aureus	2741349	29	1	1199	0.0437	1199	1199	1199	100	100	100
GCF_024502245.1	Escherichia_coli	k__Bacteria	p__Pseudomonadota	c__Gammaproteobacteria	o__Enterobacterales	f__Enterobacteriaceae	g__Escherichia	s__Escherichia_coli	4865886	824	7116	2105	0.0433	2105	2105	2105	100	100	100
GCF_014525585.1	Borreliella_garinii_subsp._bavariensis	k__Bacteria	p__Spirochaetota	c__Spirochaetia	o__Spirochaetales	f__Borreliaceae	g__Borreliella	s__Borreliella_garinii	1398132	160	2	603	0.0431	603	603	603	100	100	100
GCF_008000045.1	Acinetobacter_baumannii	k__Bacteria	p__Pseudomonadota	c__Gammaproteobacteria	o__Moraxellales	f__Moraxellaceae	g__Acinetobacter	s__Acinetobacter_baumannii	4466520	1534	134	1915	0.0429	1915	1915	1915	100	100	100
GCF_007999485.1	Acinetobacter_baumannii	k__Bacteria	p__Pseudomonadota	c__Gammaproteobacteria	o__Moraxellales	f__Moraxellaceae	g__Acinetobacter	s__Acinetobacter_baumannii	3940958	183	8	1681	0.0427	1681	1681	1681	100	100	100
GCF_002812065.1	Leptospira_kmetyi	k__Bacteria	p__Spirochaetota	c__Spirochaetia	o__Leptospirales	f__Leptospiraceae	g__Leptospira	s__Leptospira_kmetyi	4706154	140	3	2006	0.0426	925	925	925	46.1	46.1	46.1
GCF_001456675.1	Lactococcus_lactis_subsp._lactis	k__Bacteria	p__Bacillota	c__Bacilli	o__Lactobacillales	f__Streptococcaceae	g__Lactococcus	s__Lactococcus_lactis	2488400	133	1	1058	0.0425	1058	1058	1058	100	100	100
GCF_001622365.1	Lactococcus_cremoris	k__Bacteria	p__Bacillota	c__Bacilli	o__Lactobacillales	f__Streptococcaceae	g__Lactococcus	s__Lactococcus_cremoris	2586136	374	1	1096	0.0424	1096	1096	1096	100	100	100
GCF_027857835.1	Streptococcus_thermophilus	k__Bacteria	p__Bacillota	c__Bacilli	o__Lactobacillales	f__Streptococcaceae	g__Streptococcus	s__Streptococcus_thermophilus	1872241	77	4	792	0.0423	792	792	792	100	100	100
GCF_001862035.1	Acinetobacter_baumannii	k__Bacteria	p__Pseudomonadota	c__Gammaproteobacteria	o__Moraxellales	f__Moraxellaceae	g__Acinetobacter	s__Acinetobacter_baumannii	3959420	116	18	1671	0.0422	1671	1671	1671	100	100	100
GCF_027922325.1	Methylopila_turkensis	k__Bacteria	p__Pseudomonadota	c__Alphaproteobacteria	o__Hyphomicrobiales	f__Methylocystaceae	g__Methylopila	s__Methylopila_turkensis	3868435	10	181	1631	0.0422	1631	1631	1631	100	100	100
GCF_025420435.1	Enterococcus_faecalis	k__Bacteria	p__Bacillota	c__Bacilli	o__Lactobacillales	f__Enterococcaceae	g__Enterococcus	s__Enterococcus_faecalis	3009972	493	213	1268	0.0421	1268	1268	1268	100	100	100
GCF_007999515.1	Acinetobacter_baumannii	k__Bacteria	p__Pseudomonadota	c__Gammaproteobacteria	o__Moraxellales	f__Moraxellaceae	g__Acinetobacter	s__Acinetobacter_baumannii	4087721	570	43	1721	0.0421	1721	1721	1721	100	100	100
GCF_003213895.1	Candidatus_Karelsulcia_muelleri	k__Bacteria	p__Bacteroidota	c__Flavobacteriia	o__Flavobacteriales	f__unclassified_Flavobacteriales_family	g__Candidatus_Karelsulcia	s__Candidatus_Karelsulcia_muelleri	273800	1	2	115	0.042	0	0	0	0	0	0
GCF_022467195.1	Campylobacter_jejuni	k__Bacteria	p__Campylobacterota	c__Epsilonproteobacteria	o__Campylobacterales	f__Campylobacteraceae	g__Campylobacter	s__Campylobacter_jejuni	1834076	90	39	764	0.0417	764	764	764	100	100	100
GCF_009721125.1	Streptococcus_pneumoniae	k__Bacteria	p__Bacillota	c__Bacilli	o__Lactobacillales	f__Streptococcaceae	g__Streptococcus	s__Streptococcus_pneumoniae	2434037	1054	9	1005	0.0413	1005	1005	1005	100	100	100
GCF_007113605.1	Acinetobacter_baumannii	k__Bacteria	p__Pseudomonadota	c__Gammaproteobacteria	o__Moraxellales	f__Moraxellaceae	g__Acinetobacter	s__Acinetobacter_baumannii	4153672	790	15	1715	0.0413	1715	1715	1715	100	100	100
GCF_900118535.1	Chlamydia_abortus	k__Bacteria	p__Chlamydiota	c__Chlamydiia	o__Chlamydiales	f__Chlamydiaceae	g__Chlamydia	s__Chlamydia_abortus	1191100	63	14	490	0.0411	490	490	490	100	100	100
GCF_001146425.1	Streptococcus_pneumoniae	k__Bacteria	p__Bacillota	c__Bacilli	o__Lactobacillales	f__Streptococcaceae	g__Streptococcus	s__Streptococcus_pneumoniae	2114383	71	9	856	0.0405	856	856	856	100	100	100
GCF_019201405.1	Xanthomonas_campestris_pv._heliotropii	k__Bacteria	p__Pseudomonadota	c__Gammaproteobacteria	o__Xanthomonadales	f__Xanthomonadaceae	g__Xanthomonas	s__Xanthomonas_campestris	5161499	120	85	2084	0.0404	2084	2084	2084	100	100	100
GCF_003580635.1	Staphylococcus_simulans	k__Bacteria	p__Bacillota	c__Bacilli	o__Bacillales	f__Staphylococcaceae	g__Staphylococcus	s__Staphylococcus_simulans	2749798	218	10	1110	0.0404	1110	1110	1110	100	100	100
GCF_900138215.1	Mycobacteroides_abscessus_subsp._abscessus	k__Bacteria	p__Actinomycetota	c__Actinomycetes	o__Mycobacteriales	f__Mycobacteriaceae	g__Mycobacteroides	s__Mycobacteroides_abscessus	5320175	54	27	2107	0.0396	2107	2107	2107	100	100	100
GCF_005116565.1	Enterobacter_hormaechei	k__Bacteria	p__Pseudomonadota	c__Gammaproteobacteria	o__Enterobacterales	f__Enterobacteriaceae	g__Enterobacter	s__Enterobacter_hormaechei	4796963	267	14	1894	0.0395	1894	1894	1894	100	100	100
GCF_005116545.1	Enterobacter_hormaechei	k__Bacteria	p__Pseudomonadota	c__Gammaproteobacteria	o__Enterobacterales	f__Enterobacteriaceae	g__Enterobacter	s__Enterobacter_hormaechei	4786737	236	2	1878	0.0392	1878	1878	1878	100	100	100
GCF_003214255.1	Candidatus_Karelsulcia_muelleri	k__Bacteria	p__Bacteroidota	c__Flavobacteriia	o__Flavobacteriales	f__unclassified_Flavobacteriales_family	g__Candidatus_Karelsulcia	s__Candidatus_Karelsulcia_muelleri	273706	1	2	106	0.0387	0	0	0	0	0	0
GCF_024267675.1	Marinobacterium_sedimentorum	k__Bacteria	p__Pseudomonadota	c__Gammaproteobacteria	o__Oceanospirillales	f__Oceanospirillaceae	g__Marinobacterium	s__Marinobacterium_sedimentorum	5345811	246	53	2068	0.0387	2068	2068	2068	100	100	100
GCF_015687385.1	Escherichia_coli	k__Bacteria	p__Pseudomonadota	c__Gammaproteobacteria	o__Enterobacterales	f__Enterobacteriaceae	g__Escherichia	s__Escherichia_coli	4777780	142	2	1831	0.0383	1831	1831	1831	100	100	100
GCF_000709635.1	Mycobacterium_tuberculosis_Mtb526	k__Bacteria	p__Actinomycetota	c__Actinomycetes	o__Mycobacteriales	f__Mycobacteriaceae	g__Mycobacterium	s__Mycobacterium_tuberculosis	4204858	373	134	1588	0.0378	1588	1588	1588	100	100	100
GCF_003215265.1	Candidatus_Karelsulcia_muelleri	k__Bacteria	p__Bacteroidota	c__Flavobacteriia	o__Flavobacteriales	f__unclassified_Flavobacteriales_family	g__Candidatus_Karelsulcia	s__Candidatus_Karelsulcia_muelleri	278298	1	2	105	0.0377	0	0	0	0	0	0
GCF_003238275.1	Staphylococcus_aureus	k__Bacteria	p__Bacillota	c__Bacilli	o__Bacillales	f__Staphylococcaceae	g__Staphylococcus	s__Staphylococcus_aureus	2916256	136	1	1081	0.0371	0	1081	1081	0	100	100
GCF_024422955.1	Staphylococcus_xylosus	k__Bacteria	p__Bacillota	c__Bacilli	o__Bacillales	f__Staphylococcaceae	g__Staphylococcus	s__Staphylococcus_xylosus	2917328	50	1	1081	0.0371	0	1081	1081	0	100	100
GCF_004361095.1	Lactobacillus_crispatus	k__Bacteria	p__Bacillota	c__Bacilli	o__Lactobacillales	f__Lactobacillaceae	g__Lactobacillus	s__Lactobacillus_crispatus	2396657	483	6	884	0.0369	884	884	884	100	100	100
GCF_007999045.1	Acinetobacter_baumannii	k__Bacteria	p__Pseudomonadota	c__Gammaproteobacteria	o__Moraxellales	f__Moraxellaceae	g__Acinetobacter	s__Acinetobacter_baumannii	3990834	293	14	1471	0.0369	1471	1471	1471	100	100	100
GCF_009939625.1	Citrobacter_braakii	k__Bacteria	p__Pseudomonadota	c__Gammaproteobacteria	o__Enterobacterales	f__Enterobacteriaceae	g__Citrobacter	s__Citrobacter_braakii	5076860	281	1	1868	0.0368	1868	1868	1868	100	100	100
GCF_000277855.1	Furfurilactobacillus_rossiae_DSM_15814	k__Bacteria	p__Bacillota	c__Bacilli	o__Lactobacillales	f__Lactobacillaceae	g__Furfurilactobacillus	s__Furfurilactobacillus_rossiae	2958459	233	208	1087	0.0367	1087	1087	1087	100	100	100
GCF_016899725.1	Bifidobacterium_pullorum_subsp._saeculare	k__Bacteria	p__Actinomycetota	c__Actinomycetes	o__Bifidobacteriales	f__Bifidobacteriaceae	g__Bifidobacterium	s__Bifidobacterium_pullorum	2330831	311	8	854	0.0366	854	854	854	100	100	100
GCF_008642205.1	Listeria_monocytogenes	k__Bacteria	p__Bacillota	c__Bacilli	o__Bacillales	f__Listeriaceae	g__Listeria	s__Listeria_monocytogenes	2985084	30	1	1081	0.0362	0	0	0	0	0	0
GCF_010500925.1	Parabacteroides_sp._52	k__Bacteria	p__Bacteroidota	c__Bacteroidia	o__Bacteroidales	f__Tannerellaceae	g__Parabacteroides	s__Parabacteroides_sp._52	3007490	61	1	1081	0.0359	0	0	0	0	0	0
GCF_002903265.1	Vibrio_vulnificus	k__Bacteria	p__Pseudomonadota	c__Gammaproteobacteria	o__Vibrionales	f__Vibrionaceae	g__Vibrio	s__Vibrio_vulnificus	5038407	321	11	1790	0.0355	1790	1790	1790	100	100	100
GCF_018447035.1	Enterobacter_hormaechei	k__Bacteria	p__Pseudomonadota	c__Gammaproteobacteria	o__Enterobacterales	f__Enterobacteriaceae	g__Enterobacter	s__Enterobacter_hormaechei	5117400	228	25	1800	0.0352	1800	1800	1800	100	100	100
GCF_007999765.1	Acinetobacter_baumannii	k__Bacteria	p__Pseudomonadota	c__Gammaproteobacteria	o__Moraxellales	f__Moraxellaceae	g__Acinetobacter	s__Acinetobacter_baumannii	3947917	243	187	1380	0.035	1380	1380	1380	100	100	100
GCF_009379545.1	Moraxella_catarrhalis	k__Bacteria	p__Pseudomonadota	c__Gammaproteobacteria	o__Moraxellales	f__Moraxellaceae	g__Moraxella	s__Moraxella_catarrhalis	1872567	39	2	653	0.0349	653	653	653	100	100	100
GCF_024495385.1	Vibrio_parahaemolyticus	k__Bacteria	p__Pseudomonadota	c__Gammaproteobacteria	o__Vibrionales	f__Vibrionaceae	g__Vibrio	s__Vibrio_parahaemolyticus	5330198	904	11	1849	0.0347	1849	1849	1849	100	100	100
GCF_017150915.1	Escherichia_coli	k__Bacteria	p__Pseudomonadota	c__Gammaproteobacteria	o__Enterobacterales	f__Enterobacteriaceae	g__Escherichia	s__Escherichia_coli	4872675	430	120	1687	0.0346	1687	1687	1687	100	100	100
GCF_003428945.1	Pasteurella_multocida_subsp._multocida	k__Bacteria	p__Pseudomonadota	c__Gammaproteobacteria	o__Pasteurellales	f__Pasteurellaceae	g__Pasteurella	s__Pasteurella_multocida	2386620	1	94	813	0.0341	0	0	0	0	0	0
GCF_008017825.1	Mesonia_sp._K4-1	k__Bacteria	p__Bacteroidota	c__Flavobacteriia	o__Flavobacteriales	f__Flavobacteriaceae	g__Mesonia	s__Mesonia_sp._K4-1	3428546	101	6	1164	0.034	1164	1164	1164	100	100	100
GCF_022096815.1	Klebsiella_pneumoniae	k__Bacteria	p__Pseudomonadota	c__Gammaproteobacteria	o__Enterobacterales	f__Enterobacteriaceae	g__Klebsiella	s__Klebsiella_pneumoniae	5693576	151	33	1922	0.0338	1922	1922	1922	100	100	100
GCF_022133265.1	Anaerosalibacter_bizertensis	k__Bacteria	p__Bacillota	c__Tissierellia	o__Tissierellales	f__Sporanaerobacteraceae	g__Anaerosalibacter	s__Anaerosalibacter_bizertensis	2475599	563	3	829	0.0335	829	829	829	100	100	100
GCF_018327605.1	Escherichia_coli	k__Bacteria	p__Pseudomonadota	c__Gammaproteobacteria	o__Enterobacterales	f__Enterobacteriaceae	g__Escherichia	s__Escherichia_coli	5226189	234	140	1750	0.0335	1750	1750	1750	100	100	100
GCF_007667615.1	Staphylococcus_pettenkoferi	k__Bacteria	p__Bacillota	c__Bacilli	o__Bacillales	f__Staphylococcaceae	g__Staphylococcus	s__Staphylococcus_pettenkoferi	2472695	105	19	824	0.0333	824	824	824	100	100	100
GCF_009770605.1	Enterococcus_faecium	k__Bacteria	p__Bacillota	c__Bacilli	o__Lactobacillales	f__Enterococcaceae	g__Enterococcus	s__Enterococcus_faecium	3057830	212	4	1017	0.0333	1017	1017	1017	100	100	100
GCF_000415665.1	Chlamydia_psittaci_03DC29	k__Bacteria	p__Chlamydiota	c__Chlamydiia	o__Chlamydiales	f__Chlamydiaceae	g__Chlamydia	s__Chlamydia_psittaci	1235517	100	6	405	0.0328	405	405	405	100	100	100
GCF_025335715.1	Aliarcobacter_cryaerophilus	k__Bacteria	p__Campylobacterota	c__Epsilonproteobacteria	o__Campylobacterales	f__Arcobacteraceae	g__Aliarcobacter	s__Aliarcobacter_cryaerophilus	2118325	30	55	688	0.0325	688	688	688	100	100	100
GCF_024462625.1	Slackia_exigua	k__Bacteria	p__Actinomycetota	c__Coriobacteriia	o__Eggerthellales	f__Eggerthellaceae	g__Slackia	s__Slackia_exigua	2166447	104	29	702	0.0324	702	702	702	100	100	100
GCF_019457945.1	Ornithinimicrobium_laminariae	k__Bacteria	p__Actinomycetota	c__Actinomycetes	o__Micrococcales	f__Ornithinimicrobiaceae	g__Ornithinimicrobium	s__Ornithinimicrobium_laminariae	2783959	61	25	897	0.0322	897	897	897	100	100	100
GCF_018402945.1	Klebsiella_pneumoniae	k__Bacteria	p__Pseudomonadota	c__Gammaproteobacteria	o__Enterobacterales	f__Enterobacteriaceae	g__Klebsiella	s__Klebsiella_pneumoniae	5811813	233	131	1860	0.032	1860	1860	1860	100	100	100
GCF_027857535.1	Staphylococcus_aureus	k__Bacteria	p__Bacillota	c__Bacilli	o__Bacillales	f__Staphylococcaceae	g__Staphylococcus	s__Staphylococcus_aureus	2744147	112	56	874	0.0318	874	874	874	100	100	100
GCF_003962375.1	Enterococcus_faecalis	k__Bacteria	p__Bacillota	c__Bacilli	o__Lactobacillales	f__Enterococcaceae	g__Enterococcus	s__Enterococcus_faecalis	2923720	82	26	927	0.0317	927	927	927	100	100	100
GCF_021696945.1	Streptomyces_sp._JJ36	k__Bacteria	p__Actinomycetota	c__Actinomycetes	o__Kitasatosporales	f__Streptomycetaceae	g__Streptomyces	s__Streptomyces_sp._JJ36	6277507	219	56	1985	0.0316	1985	1985	1985	100	100	100
GCF_003962535.1	Enterococcus_faecalis	k__Bacteria	p__Bacillota	c__Bacilli	o__Lactobacillales	f__Enterococcaceae	g__Enterococcus	s__Enterococcus_faecalis	2915828	121	58	909	0.0312	909	909	909	100	100	100
GCF_019799945.1	Modestobacter_marinus	k__Bacteria	p__Actinomycetota	c__Actinomycetes	o__Geodermatophilales	f__Geodermatophilaceae	g__Modestobacter	s__Modestobacter_marinus	5248844	240	2	1636	0.0312	1636	1636	1636	100	100	100
GCF_001634065.1	Pseudoalteromonas_luteoviolacea	k__Bacteria	p__Pseudomonadota	c__Gammaproteobacteria	o__Alteromonadales	f__Pseudoalteromonadaceae	g__Pseudoalteromonas	s__Pseudoalteromonas_luteoviolacea	5490728	263	18	1699	0.0309	1699	1699	1699	100	100	100
GCF_004361395.1	Lactobacillus_crispatus	k__Bacteria	p__Bacillota	c__Bacilli	o__Lactobacillales	f__Lactobacillaceae	g__Lactobacillus	s__Lactobacillus_crispatus	2401588	436	9	743	0.0309	743	743	743	100	100	100
GCF_009815385.1	Francisella_tularensis	k__Bacteria	p__Pseudomonadota	c__Gammaproteobacteria	o__Thiotrichales	f__Francisellaceae	g__Francisella	s__Francisella_tularensis	1790139	105	25	552	0.0308	552	552	552	100	100	100
GCF_007999585.1	Acinetobacter_baumannii	k__Bacteria	p__Pseudomonadota	c__Gammaproteobacteria	o__Moraxellales	f__Moraxellaceae	g__Acinetobacter	s__Acinetobacter_baumannii	4258750	861	12	1307	0.0307	1307	1307	1307	100	100	100
GCF_902506835.1	Klebsiella_pneumoniae	k__Bacteria	p__Pseudomonadota	c__Gammaproteobacteria	o__Enterobacterales	f__Enterobacteriaceae	g__Klebsiella	s__Klebsiella_pneumoniae	5756521	380	103	1765	0.0307	1765	1765	1765	100	100	100
GCF_014653575.1	Sphingomonas_glacialis	k__Bacteria	p__Pseudomonadota	c__Alphaproteobacteria	o__Sphingomonadales	f__Sphingomonadaceae	g__Sphingomonas	s__Sphingomonas_glacialis	4470563	58	43	1360	0.0304	1360	1360	1360	100	100	100
GCF_002318575.1	Neisseria_meningitidis	k__Bacteria	p__Pseudomonadota	c__Betaproteobacteria	o__Neisseriales	f__Neisseriaceae	g__Neisseria	s__Neisseria_meningitidis	2125570	137	2	643	0.0303	643	643	643	100	100	100
GCF_023534565.1	Escherichia_coli	k__Bacteria	p__Pseudomonadota	c__Gammaproteobacteria	o__Enterobacterales	f__Enterobacteriaceae	g__Escherichia	s__Escherichia_coli	5411477	248	16	1636	0.0302	1636	1636	1636	100	100	100
GCF_023535245.1	Escherichia_coli	k__Bacteria	p__Pseudomonadota	c__Gammaproteobacteria	o__Enterobacterales	f__Enterobacteriaceae	g__Escherichia	s__Escherichia_coli	5411477	248	16	1636	0.0302	1636	1636	1636	100	100	100
GCF_003962505.1	Enterococcus_faecalis	k__Bacteria	p__Bacillota	c__Bacilli	o__Lactobacillales	f__Enterococcaceae	g__Enterococcus	s__Enterococcus_faecalis	2908160	89	3	878	0.0302	878	878	878	100	100	100
GCF_907175625.1	Escherichia_coli	k__Bacteria	p__Pseudomonadota	c__Gammaproteobacteria	o__Enterobacterales	f__Enterobacteriaceae	g__Escherichia	s__Escherichia_coli	4969892	531	71	1499	0.0302	1499	1499	1499	100	100	100
GCF_002282995.1	Stutzerimonas_stutzeri	k__Bacteria	p__Pseudomonadota	c__Gammaproteobacteria	o__Pseudomonadales	f__Pseudomonadaceae	g__Stutzerimonas	s__Stutzerimonas_stutzeri	4611727	51	9	1388	0.0301	1388	1388	1388	100	100	100
GCF_004361545.1	Lactobacillus_crispatus	k__Bacteria	p__Bacillota	c__Bacilli	o__Lactobacillales	f__Lactobacillaceae	g__Lactobacillus	s__Lactobacillus_crispatus	2597400	350	3	780	0.03	780	780	780	100	100	100
GCF_003335965.1	Acinetobacter_baumannii	k__Bacteria	p__Pseudomonadota	c__Gammaproteobacteria	o__Moraxellales	f__Moraxellaceae	g__Acinetobacter	s__Acinetobacter_baumannii	3720501	863	19	1115	0.03	1115	1115	1115	100	100	100
GCF_900584515.1	Pseudomonas_viridiflava	k__Bacteria	p__Pseudomonadota	c__Gammaproteobacteria	o__Pseudomonadales	f__Pseudomonadaceae	g__Pseudomonas	s__Pseudomonas_viridiflava	5970970	105	96	1781	0.0298	1781	1781	1781	100	100	100
GCF_007113795.1	Acinetobacter_baumannii	k__Bacteria	p__Pseudomonadota	c__Gammaproteobacteria	o__Moraxellales	f__Moraxellaceae	g__Acinetobacter	s__Acinetobacter_baumannii	4105662	645	11	1223	0.0298	1223	1223	1223	100	100	100
GCF_001665235.1	Mycobacterium_sp._1100029.7	k__Bacteria	p__Actinomycetota	c__Actinomycetes	o__Mycobacteriales	f__Mycobacteriaceae	g__Mycobacterium	s__Mycobacterium_sp._1100029.7	5670445	85	6	1688	0.0298	607	607	607	36	36	36
GCF_007115055.1	Acinetobacter_baumannii	k__Bacteria	p__Pseudomonadota	c__Gammaproteobacteria	o__Moraxellales	f__Moraxellaceae	g__Acinetobacter	s__Acinetobacter_baumannii	4210466	959	13	1253	0.0298	1253	1253	1253	100	100	100
GCF_003384105.1	Escherichia_coli	k__Bacteria	p__Pseudomonadota	c__Gammaproteobacteria	o__Enterobacterales	f__Enterobacteriaceae	g__Escherichia	s__Escherichia_coli	5616854	469	20	1654	0.0294	1654	1654	1654	100	100	100
GCF_009378515.1	Moraxella_catarrhalis	k__Bacteria	p__Pseudomonadota	c__Gammaproteobacteria	o__Moraxellales	f__Moraxellaceae	g__Moraxella	s__Moraxella_catarrhalis	1905224	43	1	558	0.0293	558	558	558	100	100	100
GCF_012056585.1	Klebsiella_pneumoniae	k__Bacteria	p__Pseudomonadota	c__Gammaproteobacteria	o__Enterobacterales	f__Enterobacteriaceae	g__Klebsiella	s__Klebsiella_pneumoniae	5495331	181	232	1609	0.0293	1609	1609	1609	100	100	100
GCF_022553015.1	Pseudomonas_aeruginosa	k__Bacteria	p__Pseudomonadota	c__Gammaproteobacteria	o__Pseudomonadales	f__Pseudomonadaceae	g__Pseudomonas	s__Pseudomonas_aeruginosa	6316057	42	1	1845	0.0292	1845	1845	1845	100	100	100
GCF_020538665.1	Bifidobacterium_animalis	k__Bacteria	p__Actinomycetota	c__Actinomycetes	o__Bifidobacteriales	f__Bifidobacteriaceae	g__Bifidobacterium	s__Bifidobacterium_animalis	1934211	91	8	563	0.0291	563	563	563	100	100	100
GCF_012978105.1	Escherichia_coli	k__Bacteria	p__Pseudomonadota	c__Gammaproteobacteria	o__Enterobacterales	f__Enterobacteriaceae	g__Escherichia	s__Escherichia_coli	4746193	409	21	1379	0.0291	1379	1379	1379	100	100	100
GCF_002750025.1	Staphylococcus_epidermidis	k__Bacteria	p__Bacillota	c__Bacilli	o__Bacillales	f__Staphylococcaceae	g__Staphylococcus	s__Staphylococcus_epidermidis	2534729	164	6	736	0.029	736	736	736	100	100	100
GCF_000401115.2	Burkholderia_pseudomallei_CB	k__Bacteria	p__Pseudomonadota	c__Betaproteobacteria	o__Burkholderiales	f__Burkholderiaceae	g__Burkholderia	s__Burkholderia_pseudomallei	7140716	224	127	2043	0.0286	2043	2043	2043	100	100	100
GCF_022696105.1	Klebsiella_pneumoniae	k__Bacteria	p__Pseudomonadota	c__Gammaproteobacteria	o__Enterobacterales	f__Enterobacteriaceae	g__Klebsiella	s__Klebsiella_pneumoniae	5669047	231	195	1616	0.0285	1616	1616	1616	100	100	100
GCF_000802765.1	Klebsiella_aerogenes	k__Bacteria	p__Pseudomonadota	c__Gammaproteobacteria	o__Enterobacterales	f__Enterobacteriaceae	g__Klebsiella	s__Klebsiella_aerogenes	5661857	202	4	1610	0.0284	529	1610	1610	32.9	100	100
GCF_003115055.2	Klebsiella_pneumoniae	k__Bacteria	p__Pseudomonadota	c__Gammaproteobacteria	o__Enterobacterales	f__Enterobacteriaceae	g__Klebsiella	s__Klebsiella_pneumoniae	6016916	378	51	1705	0.0283	1705	1705	1705	100	100	100
GCF_000452465.1	Pseudomonas_syringae_pv._syringae_1212	k__Bacteria	p__Pseudomonadota	c__Gammaproteobacteria	o__Pseudomonadales	f__Pseudomonadaceae	g__Pseudomonas	s__Pseudomonas_syringae	6163906	338	116	1745	0.0283	1745	1745	1745	100	100	100
GCF_009902895.1	Salmonella_sp._gx-f7	k__Bacteria	p__Pseudomonadota	c__Gammaproteobacteria	o__Enterobacterales	f__Enterobacteriaceae	g__Salmonella	s__Salmonella_sp._gx-f7	5040920	999	22	1426	0.0283	1426	1426	1426	100	100	100
GCF_004312625.1	Klebsiella_pneumoniae	k__Bacteria	p__Pseudomonadota	c__Gammaproteobacteria	o__Enterobacterales	f__Enterobacteriaceae	g__Klebsiella	s__Klebsiella_pneumoniae	5634232	111	103	1592	0.0283	1592	1592	1592	100	100	100
GCF_002807645.1	Virgibacillus_profundi	k__Bacteria	p__Bacillota	c__Bacilli	o__Bacillales	f__Bacillaceae	g__Virgibacillus	s__Virgibacillus_profundi	4407795	242	22	1241	0.0282	1241	1241	1241	100	100	100
GCF_001954665.1	Paenibacillus_odorifer	k__Bacteria	p__Bacillota	c__Bacilli	o__Bacillales	f__Paenibacillaceae	g__Paenibacillus	s__Paenibacillus_odorifer	6964529	94	3	1956	0.0281	107	1956	1956	5.47	100	100
GCF_016860285.1	Escherichia_coli	k__Bacteria	p__Pseudomonadota	c__Gammaproteobacteria	o__Enterobacterales	f__Enterobacteriaceae	g__Escherichia	s__Escherichia_coli	5335239	270	11	1498	0.0281	1498	1498	1498	100	100	100
GCF_009647255.1	Bacillus_thuringiensis	k__Bacteria	p__Bacillota	c__Bacilli	o__Bacillales	f__Bacillaceae	g__Bacillus	s__Bacillus_thuringiensis	6311808	328	158	1761	0.0279	1761	1761	1761	100	100	100
GCF_019219345.1	Escherichia_coli	k__Bacteria	p__Pseudomonadota	c__Gammaproteobacteria	o__Enterobacterales	f__Enterobacteriaceae	g__Escherichia	s__Escherichia_coli	4953440	368	34	1376	0.0278	1376	1376	1376	100	100	100
GCF_022552555.1	Pseudomonas_aeruginosa	k__Bacteria	p__Pseudomonadota	c__Gammaproteobacteria	o__Pseudomonadales	f__Pseudomonadaceae	g__Pseudomonas	s__Pseudomonas_aeruginosa	6829566	70	1	1880	0.0275	1880	1880	1880	100	100	100
GCF_019392075.1	Klebsiella_pneumoniae	k__Bacteria	p__Pseudomonadota	c__Gammaproteobacteria	o__Enterobacterales	f__Enterobacteriaceae	g__Klebsiella	s__Klebsiella_pneumoniae	6232885	781	35	1713	0.0275	1713	1713	1713	100	100	100
GCF_003049355.1	Mycobacterium_tuberculosis	k__Bacteria	p__Actinomycetota	c__Actinomycetes	o__Mycobacteriales	f__Mycobacteriaceae	g__Mycobacterium	s__Mycobacterium_tuberculosis	4421334	365	11	1210	0.0274	1210	1210	1210	100	100	100
GCF_014693015.1	Staphylococcus_aureus	k__Bacteria	p__Bacillota	c__Bacilli	o__Bacillales	f__Staphylococcaceae	g__Staphylococcus	s__Staphylococcus_aureus	2749022	58	13	751	0.0273	751	751	751	100	100	100
GCF_017164485.1	Escherichia_coli	k__Bacteria	p__Pseudomonadota	c__Gammaproteobacteria	o__Enterobacterales	f__Enterobacteriaceae	g__Escherichia	s__Escherichia_coli	4988685	171	10	1358	0.0272	1358	1358	1358	100	100	100
GCF_910594905.1	Escherichia_coli	k__Bacteria	p__Pseudomonadota	c__Gammaproteobacteria	o__Enterobacterales	f__Enterobacteriaceae	g__Escherichia	s__Escherichia_coli	5157649	125	41	1402	0.0272	1402	1402	1402	100	100	100
GCF_015538205.1	Acinetobacter_baumannii	k__Bacteria	p__Pseudomonadota	c__Gammaproteobacteria	o__Moraxellales	f__Moraxellaceae	g__Acinetobacter	s__Acinetobacter_baumannii	4341571	155	20	1174	0.027	1174	1174	1174	100	100	100
GCF_027620175.1	Acinetobacter_baumannii	k__Bacteria	p__Pseudomonadota	c__Gammaproteobacteria	o__Moraxellales	f__Moraxellaceae	g__Acinetobacter	s__Acinetobacter_baumannii	3745579	1034	8	1006	0.0269	1006	1006	1006	100	100	100
GCF_017490905.1	Pseudomonas_sp._32_A	k__Bacteria	p__Pseudomonadota	c__Gammaproteobacteria	o__Pseudomonadales	f__Pseudomonadaceae	g__Pseudomonas	s__Pseudomonas_sp._32_A	5838857	575	5	1565	0.0268	1565	1565	1565	100	100	100
GCF_002276515.1	Staphylococcus_capitis	k__Bacteria	p__Bacillota	c__Bacilli	o__Bacillales	f__Staphylococcaceae	g__Staphylococcus	s__Staphylococcus_capitis	2444175	85	11	653	0.0267	653	653	653	100	100	100
GCF_026228565.1	Escherichia_coli	k__Bacteria	p__Pseudomonadota	c__Gammaproteobacteria	o__Enterobacterales	f__Enterobacteriaceae	g__Escherichia	s__Escherichia_coli	5120618	221	101	1361	0.0266	1361	1361	1361	100	100	100
GCF_900162655.1	Mycobacterium_tuberculosis	k__Bacteria	p__Actinomycetota	c__Actinomycetes	o__Mycobacteriales	f__Mycobacteriaceae	g__Mycobacterium	s__Mycobacterium_tuberculosis	4064236	285	1	1080	0.0266	1080	1080	1080	100	100	100
GCF_000415725.1	Chlamydia_psittaci_09DC77	k__Bacteria	p__Chlamydiota	c__Chlamydiia	o__Chlamydiales	f__Chlamydiaceae	g__Chlamydia	s__Chlamydia_psittaci	1214089	56	2	322	0.0265	322	322	322	100	100	100
GCF_003203295.1	Escherichia_coli	k__Bacteria	p__Pseudomonadota	c__Gammaproteobacteria	o__Enterobacterales	f__Enterobacteriaceae	g__Escherichia	s__Escherichia_coli	5261423	175	110	1393	0.0265	1393	1393	1393	100	100	100
GCF_019392015.1	Klebsiella_pneumoniae	k__Bacteria	p__Pseudomonadota	c__Gammaproteobacteria	o__Enterobacterales	f__Enterobacteriaceae	g__Klebsiella	s__Klebsiella_pneumoniae	6087081	794	54	1600	0.0263	1600	1600	1600	100	100	100
GCF_009733645.1	Limosilactobacillus_reuteri	k__Bacteria	p__Bacillota	c__Bacilli	o__Lactobacillales	f__Lactobacillaceae	g__Limosilactobacillus	s__Limosilactobacillus_reuteri	2260332	124	6	592	0.0262	592	592	592	100	100	100
GCF_004166595.1	Staphylococcus_pseudintermedius	k__Bacteria	p__Bacillota	c__Bacilli	o__Bacillales	f__Staphylococcaceae	g__Staphylococcus	s__Staphylococcus_pseudintermedius	2657852	121	8	696	0.0262	696	696	696	100	100	100
GCF_000288675.1	Streptococcus_agalactiae_CCUG_19094	k__Bacteria	p__Bacillota	c__Bacilli	o__Lactobacillales	f__Streptococcaceae	g__Streptococcus	s__Streptococcus_agalactiae	2178038	52	1	570	0.0262	570	570	570	100	100	100
GCF_014643615.1	Croceivirga_lutea	k__Bacteria	p__Bacteroidota	c__Flavobacteriia	o__Flavobacteriales	f__Flavobacteriaceae	g__Croceivirga	s__Croceivirga_lutea	3474875	47	11	900	0.0259	900	900	900	100	100	100
GCF_012056395.1	Klebsiella_pneumoniae	k__Bacteria	p__Pseudomonadota	c__Gammaproteobacteria	o__Enterobacterales	f__Enterobacteriaceae	g__Klebsiella	s__Klebsiella_pneumoniae	5483325	144	89	1419	0.0259	1419	1419	1419	100	100	100
GCF_001640145.1	Escherichia_coli	k__Bacteria	p__Pseudomonadota	c__Gammaproteobacteria	o__Enterobacterales	f__Enterobacteriaceae	g__Escherichia	s__Escherichia_coli	4925819	97	13	1269	0.0258	1269	1269	1269	100	100	100
GCF_000417655.1	Chlamydia_psittaci_C1/97	k__Bacteria	p__Chlamydiota	c__Chlamydiia	o__Chlamydiales	f__Chlamydiaceae	g__Chlamydia	s__Chlamydia_psittaci	1238227	208	38	318	0.0257	318	318	318	100	100	100
GCF_007680405.1	Staphylococcus_haemolyticus	k__Bacteria	p__Bacillota	c__Bacilli	o__Bacillales	f__Staphylococcaceae	g__Staphylococcus	s__Staphylococcus_haemolyticus	2467236	105	8	633	0.0257	633	633	633	100	100	100
GCF_003292615.1	Escherichia_coli	k__Bacteria	p__Pseudomonadota	c__Gammaproteobacteria	o__Enterobacterales	f__Enterobacteriaceae	g__Escherichia	s__Escherichia_coli	4832599	152	2	1238	0.0256	159	159	159	12.8	12.8	12.8
GCF_003966045.1	Listeria_monocytogenes	k__Bacteria	p__Bacillota	c__Bacilli	o__Bacillales	f__Listeriaceae	g__Listeria	s__Listeria_monocytogenes	3111546	54	3	797	0.0256	797	797	797	100	100	100
GCF_026283325.1	Escherichia_albertii	k__Bacteria	p__Pseudomonadota	c__Gammaproteobacteria	o__Enterobacterales	f__Enterobacteriaceae	g__Escherichia	s__Escherichia_albertii	5483214	410	5	1389	0.0253	1389	1389	1389	100	100	100
GCF_017491885.1	Pseudomonas_sp._74_A	k__Bacteria	p__Pseudomonadota	c__Gammaproteobacteria	o__Pseudomonadales	f__Pseudomonadaceae	g__Pseudomonas	s__Pseudomonas_sp._74_A	6085665	450	16	1536	0.0252	1536	1536	1536	100	100	100
GCF_004361555.1	Lactobacillus_crispatus	k__Bacteria	p__Bacillota	c__Bacilli	o__Lactobacillales	f__Lactobacillaceae	g__Lactobacillus	s__Lactobacillus_crispatus	2607418	375	25	658	0.0252	658	658	658	100	100	100
GCF_016617455.1	Streptococcus_oralis	k__Bacteria	p__Bacillota	c__Bacilli	o__Lactobacillales	f__Streptococcaceae	g__Streptococcus	s__Streptococcus_oralis	2005747	399	5	502	0.025	502	502	502	100	100	100
GCF_903992695.1	Mycobacterium_tuberculosis_variant_bovis	k__Bacteria	p__Actinomycetota	c__Actinomycetes	o__Mycobacteriales	f__Mycobacteriaceae	g__Mycobacterium	s__Mycobacterium_tuberculosis	4339681	136	1	1083	0.025	0	0	0	0	0	0
GCF_002761895.1	Streptomyces_sp._JV178	k__Bacteria	p__Actinomycetota	c__Actinomycetes	o__Kitasatosporales	f__Streptomycetaceae	g__Streptomyces	s__Streptomyces_sp._JV178	10650097	759	578	2656	0.0249	2656	2656	2656	100	100	100
GCF_900162635.1	Mycobacterium_tuberculosis	k__Bacteria	p__Actinomycetota	c__Actinomycetes	o__Mycobacteriales	f__Mycobacteriaceae	g__Mycobacterium	s__Mycobacterium_tuberculosis	4358959	298	1	1079	0.0248	0	1079	1079	0	100	100
GCF_026941265.1	Alkalihalobacillus_clausii	k__Bacteria	p__Bacillota	c__Bacilli	o__Bacillales	f__Bacillaceae	g__Alkalihalobacillus	s__Alkalihalobacillus_clausii	4309768	69	2	1059	0.0246	1059	1059	1059	100	100	100
GCF_002742495.1	Pseudomonas_sp._2588-5	k__Bacteria	p__Pseudomonadota	c__Gammaproteobacteria	o__Pseudomonadales	f__Pseudomonadaceae	g__Pseudomonas	s__Pseudomonas_sp._2588-5	6890177	921	17	1691	0.0245	1691	1691	1691	100	100	100
GCF_009379035.1	Moraxella_catarrhalis	k__Bacteria	p__Pseudomonadota	c__Gammaproteobacteria	o__Moraxellales	f__Moraxellaceae	g__Moraxella	s__Moraxella_catarrhalis	1867247	71	1	457	0.0245	457	457	457	100	100	100
GCF_012029595.1	Aeromonas_veronii	k__Bacteria	p__Pseudomonadota	c__Gammaproteobacteria	o__Aeromonadales	f__Aeromonadaceae	g__Aeromonas	s__Aeromonas_veronii	4612439	186	13	1125	0.0244	1125	1125	1125	100	100	100
GCF_900010755.1	Paeniglutamicibacter_antarcticus	k__Bacteria	p__Actinomycetota	c__Actinomycetes	o__Micrococcales	f__Micrococcaceae	g__Paeniglutamicibacter	s__Paeniglutamicibacter_antarcticus	4433083	170	1	1081	0.0244	0	0	0	0	0	0
GCF_015700075.1	Streptococcus_pseudopneumoniae	k__Bacteria	p__Bacillota	c__Bacilli	o__Lactobacillales	f__Streptococcaceae	g__Streptococcus	s__Streptococcus_pseudopneumoniae	2217067	165	8	538	0.0243	538	538	538	100	100	100
GCF_017150995.1	Escherichia_coli	k__Bacteria	p__Pseudomonadota	c__Gammaproteobacteria	o__Enterobacterales	f__Enterobacteriaceae	g__Escherichia	s__Escherichia_coli	4849745	512	22	1175	0.0242	1175	1175	1175	100	100	100
GCF_015700395.1	Streptococcus_pseudopneumoniae	k__Bacteria	p__Bacillota	c__Bacilli	o__Lactobacillales	f__Streptococcaceae	g__Streptococcus	s__Streptococcus_pseudopneumoniae	2177173	336	35	523	0.024	523	523	523	100	100	100
GCF_001955985.1	Paenibacillus_pabuli	k__Bacteria	p__Bacillota	c__Bacilli	o__Bacillales	f__Paenibacillaceae	g__Paenibacillus	s__Paenibacillus_pabuli	6921057	33	1	1662	0.024	1662	1662	1662	100	100	100
GCF_020686785.1	Bacillus_licheniformis	k__Bacteria	p__Bacillota	c__Bacilli	o__Bacillales	f__Bacillaceae	g__Bacillus	s__Bacillus_licheniformis	4176915	44	5	1003	0.024	1003	1003	1003	100	100	100
GCF_015537845.1	Acinetobacter_baumannii	k__Bacteria	p__Pseudomonadota	c__Gammaproteobacteria	o__Moraxellales	f__Moraxellaceae	g__Acinetobacter	s__Acinetobacter_baumannii	4334886	519	19	1040	0.024	1040	1040	1040	100	100	100
GCF_007859445.1	Mycobacterium_tuberculosis	k__Bacteria	p__Actinomycetota	c__Actinomycetes	o__Mycobacteriales	f__Mycobacteriaceae	g__Mycobacterium	s__Mycobacterium_tuberculosis	4355733	145	1	1045	0.024	1045	1045	1045	100	100	100
GCF_023337685.1	Parasaccharibacter_sp._TMW_2.1886	k__Bacteria	p__Pseudomonadota	c__Alphaproteobacteria	o__Rhodospirillales	f__Acetobacteraceae	g__Parasaccharibacter	s__Parasaccharibacter_sp._TMW_2.1886	2051659	39	1	492	0.024	492	492	492	100	100	100
GCF_016949545.1	Pectobacterium_brasiliense	k__Bacteria	p__Pseudomonadota	c__Gammaproteobacteria	o__Enterobacterales	f__Pectobacteriaceae	g__Pectobacterium	s__Pectobacterium_brasiliense	5056980	258	40	1209	0.0239	1209	1209	1209	100	100	100
GCF_003292955.1	Escherichia_coli	k__Bacteria	p__Pseudomonadota	c__Gammaproteobacteria	o__Enterobacterales	f__Enterobacteriaceae	g__Escherichia	s__Escherichia_coli	4610464	126	1	1081	0.0234	0	1081	1081	0	100	100
GCF_917880825.1	Campylobacter_jejuni	k__Bacteria	p__Campylobacterota	c__Epsilonproteobacteria	o__Campylobacterales	f__Campylobacteraceae	g__Campylobacter	s__Campylobacter_jejuni	1858253	158	9	435	0.0234	435	435	435	100	100	100
GCF_009378375.1	Moraxella_catarrhalis	k__Bacteria	p__Pseudomonadota	c__Gammaproteobacteria	o__Moraxellales	f__Moraxellaceae	g__Moraxella	s__Moraxella_catarrhalis	1952462	60	1	456	0.0234	456	456	456	100	100	100
GCF_015352445.1	Nocardioides_agariphilus	k__Bacteria	p__Actinomycetota	c__Actinomycetes	o__Propionibacteriales	f__Nocardioidaceae	g__Nocardioides	s__Nocardioides_agariphilus	4750663	84	1	1099	0.0231	1099	1099	1099	100	100	100
GCF_025506255.1	Bifidobacterium_animalis_subsp._lactis	k__Bacteria	p__Actinomycetota	c__Actinomycetes	o__Bifidobacteriales	f__Bifidobacteriaceae	g__Bifidobacterium	s__Bifidobacterium_animalis	1995553	158	21	461	0.0231	461	461	461	100	100	100
GCF_017911255.1	Borreliella_garinii	k__Bacteria	p__Spirochaetota	c__Spirochaetia	o__Spirochaetales	f__Borreliaceae	g__Borreliella	s__Borreliella_garinii	1429305	353	4	330	0.0231	330	330	330	100	100	100
GCF_004153225.1	Sporolactobacillus_sp._THM7-7	k__Bacteria	p__Bacillota	c__Bacilli	o__Bacillales	f__Sporolactobacillaceae	g__Sporolactobacillus	s__Sporolactobacillus_sp._THM7-7	3038344	122	5	697	0.0229	697	697	697	100	100	100
GCF_900589505.1	Pseudomonas_viridiflava	k__Bacteria	p__Pseudomonadota	c__Gammaproteobacteria	o__Pseudomonadales	f__Pseudomonadaceae	g__Pseudomonas	s__Pseudomonas_viridiflava	5994130	87	22	1370	0.0229	1370	1370	1370	100	100	100
GCF_002532485.1	Cronobacter_sakazakii	k__Bacteria	p__Pseudomonadota	c__Gammaproteobacteria	o__Enterobacterales	f__Enterobacteriaceae	g__Cronobacter	s__Cronobacter_sakazakii	4429453	211	25	1012	0.0228	1012	1012	1012	100	100	100
GCF_024505585.1	Weissella_confusa	k__Bacteria	p__Bacillota	c__Bacilli	o__Lactobacillales	f__Lactobacillaceae	g__Weissella	s__Weissella_confusa	2252685	140	2	513	0.0228	513	513	513	100	100	100
GCF_002993005.1	Aliarcobacter_cryaerophilus	k__Bacteria	p__Campylobacterota	c__Epsilonproteobacteria	o__Campylobacterales	f__Arcobacteraceae	g__Aliarcobacter	s__Aliarcobacter_cryaerophilus	2085711	180	6	473	0.0227	473	473	473	100	100	100
GCF_018682055.1	Staphylococcus_aureus	k__Bacteria	p__Bacillota	c__Bacilli	o__Bacillales	f__Staphylococcaceae	g__Staphylococcus	s__Staphylococcus_aureus	2897632	92	1	657	0.0227	657	657	657	100	100	100
GCF_014649395.1	Streptomyces_aureoverticillatus	k__Bacteria	p__Actinomycetota	c__Actinomycetes	o__Kitasatosporales	f__Streptomycetaceae	g__Streptomyces	s__Streptomyces_aureoverticillatus	9154986	196	47	2069	0.0226	2069	2069	2069	100	100	100
GCF_012277245.1	Weissella_cibaria	k__Bacteria	p__Bacillota	c__Bacilli	o__Lactobacillales	f__Lactobacillaceae	g__Weissella	s__Weissella_cibaria	2646236	368	38	598	0.0226	598	598	598	100	100	100
GCF_003242785.1	Salmonella_enterica_subsp._enterica_serovar_Derby	k__Bacteria	p__Pseudomonadota	c__Gammaproteobacteria	o__Enterobacterales	f__Enterobacteriaceae	g__Salmonella	s__Salmonella_enterica	4784556	23	1	1081	0.0226	1081	1081	1081	100	100	100
GCF_001455025.1	Escherichia_coli	k__Bacteria	p__Pseudomonadota	c__Gammaproteobacteria	o__Enterobacterales	f__Enterobacteriaceae	g__Escherichia	s__Escherichia_coli	5723180	551	11	1287	0.0225	1287	1287	1287	100	100	100
GCF_000415765.1	Chlamydia_psittaci_09DC80	k__Bacteria	p__Chlamydiota	c__Chlamydiia	o__Chlamydiales	f__Chlamydiaceae	g__Chlamydia	s__Chlamydia_psittaci	1190281	16	1	267	0.0224	267	267	267	100	100	100
GCF_003301785.1	Escherichia_coli	k__Bacteria	p__Pseudomonadota	c__Gammaproteobacteria	o__Enterobacterales	f__Enterobacteriaceae	g__Escherichia	s__Escherichia_coli	4821428	160	1	1081	0.0224	0	0	0	0	0	0
GCF_009371875.1	Bifidobacterium_tibiigranuli	k__Bacteria	p__Actinomycetota	c__Actinomycetes	o__Bifidobacteriales	f__Bifidobacteriaceae	g__Bifidobacterium	s__Bifidobacterium_tibiigranuli	2738945	27	1	610	0.0223	610	610	610	100	100	100
GCF_000802785.1	Enterobacter_hormaechei_subsp._xiangfangensis	k__Bacteria	p__Pseudomonadota	c__Gammaproteobacteria	o__Enterobacterales	f__Enterobacteriaceae	g__Enterobacter	s__Enterobacter_hormaechei	4858698	72	1	1081	0.0222	0	1081	1081	0	100	100
GCF_903969875.1	Staphylococcus_haemolyticus	k__Bacteria	p__Bacillota	c__Bacilli	o__Bacillales	f__Staphylococcaceae	g__Staphylococcus	s__Staphylococcus_haemolyticus	2602789	191	3	578	0.0222	578	578	578	100	100	100
GCF_907176035.1	Escherichia_coli	k__Bacteria	p__Pseudomonadota	c__Gammaproteobacteria	o__Enterobacterales	f__Enterobacteriaceae	g__Escherichia	s__Escherichia_coli	5333486	814	4	1182	0.0222	1182	1182	1182	100	100	100
GCF_002705925.1	Mycobacterium_ostraviense	k__Bacteria	p__Actinomycetota	c__Actinomycetes	o__Mycobacteriales	f__Mycobacteriaceae	g__Mycobacterium	s__Mycobacterium_ostraviense	6101088	200	15	1352	0.0222	1352	1352	1352	100	100	100
GCF_012029535.1	Aeromonas_veronii	k__Bacteria	p__Pseudomonadota	c__Gammaproteobacteria	o__Aeromonadales	f__Aeromonadaceae	g__Aeromonas	s__Aeromonas_veronii	4902115	479	5	1084	0.0221	1084	1084	1084	100	100	100
GCF_022684115.1	Listeria_monocytogenes	k__Bacteria	p__Bacillota	c__Bacilli	o__Bacillales	f__Listeriaceae	g__Listeria	s__Listeria_monocytogenes	2939879	27	1	650	0.0221	650	650	650	100	100	100
GCF_004361125.1	Lactobacillus_crispatus	k__Bacteria	p__Bacillota	c__Bacilli	o__Lactobacillales	f__Lactobacillaceae	g__Lactobacillus	s__Lactobacillus_crispatus	2240036	438	7	495	0.0221	495	495	495	100	100	100
GCF_019800005.1	Geminicoccus_harenae	k__Bacteria	p__Pseudomonadota	c__Alphaproteobacteria	o__Rhodospirillales	f__Geminicoccaceae	g__Geminicoccus	s__Geminicoccus_harenae	5893129	286	31	1300	0.0221	1300	1300	1300	100	100	100
GCF_012056685.1	Escherichia_coli	k__Bacteria	p__Pseudomonadota	c__Gammaproteobacteria	o__Enterobacterales	f__Enterobacteriaceae	g__Escherichia	s__Escherichia_coli	5537497	208	6	1217	0.022	1217	1217	1217	100	100	100
GCF_017151475.1	Citrobacter_braakii	k__Bacteria	p__Pseudomonadota	c__Gammaproteobacteria	o__Enterobacterales	f__Enterobacteriaceae	g__Citrobacter	s__Citrobacter_braakii	5527406	896	79	1211	0.0219	1211	1211	1211	100	100	100
GCF_023338305.1	Vibrio_parahaemolyticus	k__Bacteria	p__Pseudomonadota	c__Gammaproteobacteria	o__Vibrionales	f__Vibrionaceae	g__Vibrio	s__Vibrio_parahaemolyticus	5123793	130	11	1118	0.0218	1118	1118	1118	100	100	100
GCF_022444285.1	Achromobacter_xylosoxidans	k__Bacteria	p__Pseudomonadota	c__Betaproteobacteria	o__Burkholderiales	f__Alcaligenaceae	g__Achromobacter	s__Achromobacter_xylosoxidans	6969363	374	14	1520	0.0218	1520	1520	1520	100	100	100
GCF_020821095.1	Staphylococcus_aureus	k__Bacteria	p__Bacillota	c__Bacilli	o__Bacillales	f__Staphylococcaceae	g__Staphylococcus	s__Staphylococcus_aureus	2792206	71	25	608	0.0218	608	608	608	100	100	100
GCF_003970865.1	Stenotrophomonas_maltophilia	k__Bacteria	p__Pseudomonadota	c__Gammaproteobacteria	o__Xanthomonadales	f__Xanthomonadaceae	g__Stenotrophomonas	s__Stenotrophomonas_maltophilia	4788525	185	1	1040	0.0217	1040	1040	1040	100	100	100
GCF_008762285.1	Mycobacterium_tuberculosis	k__Bacteria	p__Actinomycetota	c__Actinomycetes	o__Mycobacteriales	f__Mycobacteriaceae	g__Mycobacterium	s__Mycobacterium_tuberculosis	4375697	231	49	947	0.0216	947	947	947	100	100	100
GCF_002175185.1	Pseudomonas_syringae_pv._actinidiae	k__Bacteria	p__Pseudomonadota	c__Gammaproteobacteria	o__Pseudomonadales	f__Pseudomonadaceae	g__Pseudomonas	s__Pseudomonas_syringae	6168560	300	4	1335	0.0216	0	1335	1335	0	100	100
GCF_023232625.1	Pseudomonas_syringae_pv._syringae	k__Bacteria	p__Pseudomonadota	c__Gammaproteobacteria	o__Pseudomonadales	f__Pseudomonadaceae	g__Pseudomonas	s__Pseudomonas_syringae	5926581	65	199	1270	0.0214	1270	1270	1270	100	100	100
GCF_001636695.1	Pedobacter_panaciterrae	k__Bacteria	p__Bacteroidota	c__Sphingobacteriia	o__Sphingobacteriales	f__Sphingobacteriaceae	g__Pedobacter	s__Pedobacter_panaciterrae	6342803	500	19	1359	0.0214	1359	1359	1359	100	100	100
GCF_900157045.1	Bifidobacterium_animalis	k__Bacteria	p__Actinomycetota	c__Actinomycetes	o__Bifidobacteriales	f__Bifidobacteriaceae	g__Bifidobacterium	s__Bifidobacterium_animalis	1954362	75	8	416	0.0213	416	416	416	100	100	100
GCF_001806805.1	Aerococcus_sp._HMSC23C02	k__Bacteria	p__Bacillota	c__Bacilli	o__Lactobacillales	f__Aerococcaceae	g__Aerococcus	s__Aerococcus_sp._HMSC23C02	2099444	30	1	446	0.0212	446	446	446	100	100	100
GCF_018599045.1	Streptococcus_salivarius	k__Bacteria	p__Bacillota	c__Bacilli	o__Lactobacillales	f__Streptococcaceae	g__Streptococcus	s__Streptococcus_salivarius	2176614	131	26	461	0.0212	461	461	461	100	100	100
GCF_009902565.1	Salmonella_sp._zj-f78	k__Bacteria	p__Pseudomonadota	c__Gammaproteobacteria	o__Enterobacterales	f__Enterobacteriaceae	g__Salmonella	s__Salmonella_sp._zj-f78	4783193	30	2	1012	0.0212	1012	1012	1012	100	100	100
GCF_003115015.2	Klebsiella_pneumoniae	k__Bacteria	p__Pseudomonadota	c__Gammaproteobacteria	o__Enterobacterales	f__Enterobacteriaceae	g__Klebsiella	s__Klebsiella_pneumoniae	5919212	160	45	1252	0.0212	1252	1252	1252	100	100	100
GCF_900599415.1	Pseudomonas_viridiflava	k__Bacteria	p__Pseudomonadota	c__Gammaproteobacteria	o__Pseudomonadales	f__Pseudomonadaceae	g__Pseudomonas	s__Pseudomonas_viridiflava	6090568	55	104	1281	0.021	1281	1281	1281	100	100	100
GCF_026013585.1	Levilactobacillus_namurensis	k__Bacteria	p__Bacillota	c__Bacilli	o__Lactobacillales	f__Lactobacillaceae	g__Levilactobacillus	s__Levilactobacillus_namurensis	2792218	411	9	586	0.021	586	586	586	100	100	100
GCF_905236995.1	Streptococcus_lutetiensis	k__Bacteria	p__Bacillota	c__Bacilli	o__Lactobacillales	f__Streptococcaceae	g__Streptococcus	s__Streptococcus_lutetiensis	1849765	21	2	388	0.021	388	388	388	100	100	100
GCF_900406635.1	Escherichia_coli	k__Bacteria	p__Pseudomonadota	c__Gammaproteobacteria	o__Enterobacterales	f__Enterobacteriaceae	g__Escherichia	s__Escherichia_coli	5094321	366	6	1067	0.0209	1067	1067	1067	100	100	100
GCF_021083405.1	Chromobacterium_vaccinii	k__Bacteria	p__Pseudomonadota	c__Betaproteobacteria	o__Neisseriales	f__Chromobacteriaceae	g__Chromobacterium	s__Chromobacterium_vaccinii	4861385	228	29	1016	0.0209	1016	1016	1016	100	100	100
GCF_003256655.1	Burkholderia_multivorans	k__Bacteria	p__Pseudomonadota	c__Betaproteobacteria	o__Burkholderiales	f__Burkholderiaceae	g__Burkholderia	s__Burkholderia_multivorans	6448463	115	204	1343	0.0208	1343	1343	1343	100	100	100
GCF_002154535.1	Helicobacter_pylori	k__Bacteria	p__Campylobacterota	c__Epsilonproteobacteria	o__Campylobacterales	f__Helicobacteraceae	g__Helicobacter	s__Helicobacter_pylori	1627601	101	7	336	0.0206	336	336	336	100	100	100
GCF_014692985.1	Staphylococcus_aureus	k__Bacteria	p__Bacillota	c__Bacilli	o__Bacillales	f__Staphylococcaceae	g__Staphylococcus	s__Staphylococcus_aureus	2854804	59	4	588	0.0206	588	588	588	100	100	100
GCF_903969855.1	Staphylococcus_haemolyticus	k__Bacteria	p__Bacillota	c__Bacilli	o__Bacillales	f__Staphylococcaceae	g__Staphylococcus	s__Staphylococcus_haemolyticus	2491574	127	2	512	0.0205	512	512	512	100	100	100
GCF_902507225.1	Klebsiella_pneumoniae	k__Bacteria	p__Pseudomonadota	c__Gammaproteobacteria	o__Enterobacterales	f__Enterobacteriaceae	g__Klebsiella	s__Klebsiella_pneumoniae	5817052	581	13	1193	0.0205	1193	1193	1193	100	100	100
GCF_003257575.1	Burkholderia_multivorans	k__Bacteria	p__Pseudomonadota	c__Betaproteobacteria	o__Burkholderiales	f__Burkholderiaceae	g__Burkholderia	s__Burkholderia_multivorans	6407977	104	3	1308	0.0204	1308	1308	1308	100	100	100
GCF_003980565.1	Escherichia_coli	k__Bacteria	p__Pseudomonadota	c__Gammaproteobacteria	o__Enterobacterales	f__Enterobacteriaceae	g__Escherichia	s__Escherichia_coli	5301455	237	1	1081	0.0204	0	1081	1081	0	100	100
GCF_014526035.1	Borreliella_garinii_subsp._bavariensis	k__Bacteria	p__Spirochaetota	c__Spirochaetia	o__Spirochaetales	f__Borreliaceae	g__Borreliella	s__Borreliella_garinii	1337356	51	1	272	0.0203	272	272	272	100	100	100
GCF_002154155.1	Acinetobacter_baumannii	k__Bacteria	p__Pseudomonadota	c__Gammaproteobacteria	o__Moraxellales	f__Moraxellaceae	g__Acinetobacter	s__Acinetobacter_baumannii	3929711	417	14	799	0.0203	799	799	799	100	100	100
GCF_003962675.1	Enterococcus_faecalis	k__Bacteria	p__Bacillota	c__Bacilli	o__Lactobacillales	f__Enterococcaceae	g__Enterococcus	s__Enterococcus_faecalis	2939084	76	10	597	0.0203	597	597	597	100	100	100
GCF_020873895.1	Streptomyces_sp._DH12	k__Bacteria	p__Actinomycetota	c__Actinomycetes	o__Kitasatosporales	f__Streptomycetaceae	g__Streptomyces	s__Streptomyces_sp._DH12	8065430	1769	34	1638	0.0203	1638	1638	1638	100	100	100
GCF_014650295.1	Streptomyces_caelestis	k__Bacteria	p__Actinomycetota	c__Actinomycetes	o__Kitasatosporales	f__Streptomycetaceae	g__Streptomyces	s__Streptomyces_caelestis	8915011	153	29	1803	0.0202	722	722	722	40	40	40
GCF_012978145.1	Escherichia_coli	k__Bacteria	p__Pseudomonadota	c__Gammaproteobacteria	o__Enterobacterales	f__Enterobacteriaceae	g__Escherichia	s__Escherichia_coli	5246547	509	26	1061	0.0202	1061	1061	1061	100	100	100
GCF_902506975.1	Klebsiella_pneumoniae	k__Bacteria	p__Pseudomonadota	c__Gammaproteobacteria	o__Enterobacterales	f__Enterobacteriaceae	g__Klebsiella	s__Klebsiella_pneumoniae	5646890	191	198	1133	0.0201	1133	1133	1133	100	100	100
GCF_022545275.1	Escherichia_coli	k__Bacteria	p__Pseudomonadota	c__Gammaproteobacteria	o__Enterobacterales	f__Enterobacteriaceae	g__Escherichia	s__Escherichia_coli	5860050	230	3	1172	0.02	1172	1172	1172	100	100	100
GCF_907175655.1	Escherichia_coli	k__Bacteria	p__Pseudomonadota	c__Gammaproteobacteria	o__Enterobacterales	f__Enterobacteriaceae	g__Escherichia	s__Escherichia_coli	5291917	914	10	1057	0.02	1057	1057	1057	100	100	100
GCF_000709575.1	Mycobacterium_tuberculosis_Mtb194	k__Bacteria	p__Actinomycetota	c__Actinomycetes	o__Mycobacteriales	f__Mycobacteriaceae	g__Mycobacterium	s__Mycobacterium_tuberculosis	4202119	412	21	839	0.02	839	839	839	100	100	100
GCF_902507085.1	Klebsiella_pneumoniae	k__Bacteria	p__Pseudomonadota	c__Gammaproteobacteria	o__Enterobacterales	f__Enterobacteriaceae	g__Klebsiella	s__Klebsiella_pneumoniae	5825132	200	127	1163	0.02	1163	1163	1163	100	100	100
GCF_001192355.1	Streptococcus_pneumoniae	k__Bacteria	p__Bacillota	c__Bacilli	o__Lactobacillales	f__Streptococcaceae	g__Streptococcus	s__Streptococcus_pneumoniae	2034296	82	3	404	0.0199	404	404	404	100	100	100
GCF_003115075.2	Klebsiella_pneumoniae	k__Bacteria	p__Pseudomonadota	c__Gammaproteobacteria	o__Enterobacterales	f__Enterobacteriaceae	g__Klebsiella	s__Klebsiella_pneumoniae	5761017	203	189	1140	0.0198	1140	1140	1140	100	100	100
GCF_003292295.1	Escherichia_coli	k__Bacteria	p__Pseudomonadota	c__Gammaproteobacteria	o__Enterobacterales	f__Enterobacteriaceae	g__Escherichia	s__Escherichia_coli	5464306	156	1	1081	0.0198	0	0	0	0	0	0
GCF_001394815.1	Mycobacterium_tuberculosis	k__Bacteria	p__Actinomycetota	c__Actinomycetes	o__Mycobacteriales	f__Mycobacteriaceae	g__Mycobacterium	s__Mycobacterium_tuberculosis	4345995	176	2	857	0.0197	857	857	857	100	100	100
GCF_018501175.1	Campylobacter_sp._2018MI10	k__Bacteria	p__Campylobacterota	c__Epsilonproteobacteria	o__Campylobacterales	f__Campylobacteraceae	g__Campylobacter	s__Campylobacter_sp._2018MI10	1960364	162	3	386	0.0197	386	386	386	100	100	100
GCF_008369905.1	Pseudonocardia_sp._EV170527-09	k__Bacteria	p__Actinomycetota	c__Actinomycetes	o__Pseudonocardiales	f__Pseudonocardiaceae	g__Pseudonocardia	s__Pseudonocardia_sp._EV170527-09	6121700	740	155	1196	0.0195	1196	1196	1196	100	100	100
GCF_007999345.1	Acinetobacter_baumannii	k__Bacteria	p__Pseudomonadota	c__Gammaproteobacteria	o__Moraxellales	f__Moraxellaceae	g__Acinetobacter	s__Acinetobacter_baumannii	4174939	242	16	811	0.0194	811	811	811	100	100	100
GCF_003049615.1	Ureibacillus_chungkukjangi	k__Bacteria	p__Bacillota	c__Bacilli	o__Bacillales	f__Planococcaceae	g__Ureibacillus	s__Ureibacillus_chungkukjangi	4286539	218	2	832	0.0194	832	832	832	100	100	100
GCF_017151095.1	Escherichia_coli	k__Bacteria	p__Pseudomonadota	c__Gammaproteobacteria	o__Enterobacterales	f__Enterobacteriaceae	g__Escherichia	s__Escherichia_coli	4942675	621	5	957	0.0194	957	957	957	100	100	100
GCF_003269315.1	Pseudomonas_sp._MDMC224	k__Bacteria	p__Pseudomonadota	c__Gammaproteobacteria	o__Pseudomonadales	f__Pseudomonadaceae	g__Pseudomonas	s__Pseudomonas_sp._MDMC224	5591703	166	1	1080	0.0193	0	0	0	0	0	0
GCF_014648535.1	Actinomadura_coerulea	k__Bacteria	p__Actinomycetota	c__Actinomycetes	o__Streptosporangiales	f__Thermomonosporaceae	g__Actinomadura	s__Actinomadura_coerulea	8195414	105	9	1580	0.0193	1580	1580	1580	100	100	100
GCF_024495165.1	Vibrio_parahaemolyticus	k__Bacteria	p__Pseudomonadota	c__Gammaproteobacteria	o__Vibrionales	f__Vibrionaceae	g__Vibrio	s__Vibrio_parahaemolyticus	5296421	784	77	1020	0.0193	1020	1020	1020	100	100	100
GCF_000417585.1	Chlamydia_psittaci_02DC24	k__Bacteria	p__Chlamydiota	c__Chlamydiia	o__Chlamydiales	f__Chlamydiaceae	g__Chlamydia	s__Chlamydia_psittaci	1192107	25	1	229	0.0192	229	229	229	100	100	100
GCF_004361215.1	Lactobacillus_crispatus	k__Bacteria	p__Bacillota	c__Bacilli	o__Lactobacillales	f__Lactobacillaceae	g__Lactobacillus	s__Lactobacillus_crispatus	2462754	616	2	473	0.0192	473	473	473	100	100	100
GCF_003236195.2	Staphylococcus_aureus	k__Bacteria	p__Bacillota	c__Bacilli	o__Bacillales	f__Staphylococcaceae	g__Staphylococcus	s__Staphylococcus_aureus	2964024	108	2	569	0.0192	569	569	569	100	100	100
GCF_019670865.1	Streptococcus_pneumoniae	k__Bacteria	p__Bacillota	c__Bacilli	o__Lactobacillales	f__Streptococcaceae	g__Streptococcus	s__Streptococcus_pneumoniae	2080371	57	6	399	0.0192	399	399	399	100	100	100
GCF_000299635.1	Vibrio_vulnificus_NBRC_15645_=_ATCC_27562	k__Bacteria	p__Pseudomonadota	c__Gammaproteobacteria	o__Vibrionales	f__Vibrionaceae	g__Vibrio	s__Vibrio_vulnificus	4327239	194	17	828	0.0191	828	828	828	100	100	100
GCF_002007185.1	Lactobacillus_gasseri	k__Bacteria	p__Bacillota	c__Bacilli	o__Lactobacillales	f__Lactobacillaceae	g__Lactobacillus	s__Lactobacillus_gasseri	1987978	16	13	380	0.0191	380	380	380	100	100	100
GCF_009721195.1	Streptococcus_pneumoniae	k__Bacteria	p__Bacillota	c__Bacilli	o__Lactobacillales	f__Streptococcaceae	g__Streptococcus	s__Streptococcus_pneumoniae	2464783	1372	174	471	0.0191	471	471	471	100	100	100
GCF_021891455.1	Pseudomonas_aeruginosa	k__Bacteria	p__Pseudomonadota	c__Gammaproteobacteria	o__Pseudomonadales	f__Pseudomonadaceae	g__Pseudomonas	s__Pseudomonas_aeruginosa	7035544	425	64	1343	0.0191	1343	1343	1343	100	100	100
GCF_002798125.2	Staphylococcus_aureus	k__Bacteria	p__Bacillota	c__Bacilli	o__Bacillales	f__Staphylococcaceae	g__Staphylococcus	s__Staphylococcus_aureus	3107135	148	5	593	0.0191	593	593	593	100	100	100
GCF_017491665.1	Pseudomonas_sp._16_A	k__Bacteria	p__Pseudomonadota	c__Gammaproteobacteria	o__Pseudomonadales	f__Pseudomonadaceae	g__Pseudomonas	s__Pseudomonas_sp._16_A	5862809	507	39	1118	0.0191	1118	1118	1118	100	100	100
GCF_018681695.1	Staphylococcus_aureus	k__Bacteria	p__Bacillota	c__Bacilli	o__Bacillales	f__Staphylococcaceae	g__Staphylococcus	s__Staphylococcus_aureus	2896865	69	10	552	0.0191	552	552	552	100	100	100
GCF_024160765.1	Enterococcus_faecalis	k__Bacteria	p__Bacillota	c__Bacilli	o__Lactobacillales	f__Enterococcaceae	g__Enterococcus	s__Enterococcus_faecalis	3117663	471	2	593	0.019	593	593	593	100	100	100
GCF_000415805.1	Chlamydia_psittaci_C19/98	k__Bacteria	p__Chlamydiota	c__Chlamydiia	o__Chlamydiales	f__Chlamydiaceae	g__Chlamydia	s__Chlamydia_psittaci	1189388	9	1	226	0.019	226	226	226	100	100	100
GCF_003625505.1	Butyrivibrio_sp._XB500-5	k__Bacteria	p__Bacillota	c__Clostridia	o__Eubacteriales	f__Lachnospiraceae	g__Butyrivibrio	s__Butyrivibrio_sp._XB500-5	3273773	16	156	621	0.019	621	621	621	100	100	100
GCF_000363985.1	Pseudoalteromonas_agarivorans_S816	k__Bacteria	p__Pseudomonadota	c__Gammaproteobacteria	o__Alteromonadales	f__Pseudoalteromonadaceae	g__Pseudoalteromonas	s__Pseudoalteromonas_agarivorans	4424254	133	5	839	0.019	839	839	839	100	100	100
GCF_910591625.1	Candidatus_Mycobacterium_methanotrophicum	k__Bacteria	p__Actinomycetota	c__Actinomycetes	o__Mycobacteriales	f__Mycobacteriaceae	g__Mycobacterium	s__Candidatus_Mycobacterium_methanotrophicum	4910240	521	1	930	0.0189	0	930	930	0	100	100
GCF_009902505.1	Salmonella_sp._zj-f95	k__Bacteria	p__Pseudomonadota	c__Gammaproteobacteria	o__Enterobacterales	f__Enterobacteriaceae	g__Salmonella	s__Salmonella_sp._zj-f95	4788201	33	3	903	0.0189	903	903	903	100	100	100
GCF_002852775.1	Klebsiella_pneumoniae_subsp._pneumoniae	k__Bacteria	p__Pseudomonadota	c__Gammaproteobacteria	o__Enterobacterales	f__Enterobacteriaceae	g__Klebsiella	s__Klebsiella_pneumoniae	5741118	164	1	1081	0.0188	0	0	0	0	0	0
GCF_012977975.1	Escherichia_coli	k__Bacteria	p__Pseudomonadota	c__Gammaproteobacteria	o__Enterobacterales	f__Enterobacteriaceae	g__Escherichia	s__Escherichia_coli	5303027	423	124	994	0.0187	994	994	994	100	100	100
GCF_025535375.1	Enterobacter_quasiroggenkampii	k__Bacteria	p__Pseudomonadota	c__Gammaproteobacteria	o__Enterobacterales	f__Enterobacteriaceae	g__Enterobacter	s__Enterobacter_quasiroggenkampii	4881265	392	82	914	0.0187	914	914	914	100	100	100
GCF_007667195.1	Staphylococcus_haemolyticus	k__Bacteria	p__Bacillota	c__Bacilli	o__Bacillales	f__Staphylococcaceae	g__Staphylococcus	s__Staphylococcus_haemolyticus	2445083	135	31	456	0.0186	456	456	456	100	100	100
GCF_009176935.1	Enterobacter_hormaechei	k__Bacteria	p__Pseudomonadota	c__Gammaproteobacteria	o__Enterobacterales	f__Enterobacteriaceae	g__Enterobacter	s__Enterobacter_hormaechei	5244084	257	52	978	0.0186	978	978	978	100	100	100
GCF_928393115.1	Rothia_nasimurium	k__Bacteria	p__Actinomycetota	c__Actinomycetes	o__Micrococcales	f__Micrococcaceae	g__Rothia	s__Rothia_nasimurium	2398593	55	2	447	0.0186	447	447	447	100	100	100
GCF_002852635.1	Klebsiella_pneumoniae_subsp._pneumoniae	k__Bacteria	p__Pseudomonadota	c__Gammaproteobacteria	o__Enterobacterales	f__Enterobacteriaceae	g__Klebsiella	s__Klebsiella_pneumoniae	5795773	182	1	1080	0.0186	0	1080	1080	0	100	100
GCF_002261575.1	Klebsiella_pneumoniae	k__Bacteria	p__Pseudomonadota	c__Gammaproteobacteria	o__Enterobacterales	f__Enterobacteriaceae	g__Klebsiella	s__Klebsiella_pneumoniae	5441867	77	135	1009	0.0185	1009	1009	1009	100	100	100
GCF_003962555.1	Enterococcus_faecalis	k__Bacteria	p__Bacillota	c__Bacilli	o__Lactobacillales	f__Enterococcaceae	g__Enterococcus	s__Enterococcus_faecalis	3076955	128	3	570	0.0185	570	570	570	100	100	100
GCF_023483865.1	Loigolactobacillus_coryniformis	k__Bacteria	p__Bacillota	c__Bacilli	o__Lactobacillales	f__Lactobacillaceae	g__Loigolactobacillus	s__Loigolactobacillus_coryniformis	3039344	1486	8	563	0.0185	563	563	563	100	100	100
GCF_015831915.1	Campylobacter_jejuni_subsp._jejuni	k__Bacteria	p__Campylobacterota	c__Epsilonproteobacteria	o__Campylobacterales	f__Campylobacteraceae	g__Campylobacter	s__Campylobacter_jejuni	1721602	183	24	318	0.0185	318	318	318	100	100	100
GCF_018985475.1	Streptococcus_oralis	k__Bacteria	p__Bacillota	c__Bacilli	o__Lactobacillales	f__Streptococcaceae	g__Streptococcus	s__Streptococcus_oralis	1971377	39	1	364	0.0185	364	364	364	100	100	100
GCF_024505265.1	Vibrio_parahaemolyticus	k__Bacteria	p__Pseudomonadota	c__Gammaproteobacteria	o__Vibrionales	f__Vibrionaceae	g__Vibrio	s__Vibrio_parahaemolyticus	5372046	1075	7	991	0.0184	991	991	991	100	100	100
GCF_022899345.1	Staphylococcus_aureus	k__Bacteria	p__Bacillota	c__Bacilli	o__Bacillales	f__Staphylococcaceae	g__Staphylococcus	s__Staphylococcus_aureus	2751816	39	2	505	0.0184	505	505	505	100	100	100
GCF_001954755.1	Salmonella_enterica_subsp._enterica_serovar_Newport	k__Bacteria	p__Pseudomonadota	c__Gammaproteobacteria	o__Enterobacterales	f__Enterobacteriaceae	g__Salmonella	s__Salmonella_enterica	4909763	153	38	896	0.0182	896	896	896	100	100	100
GCF_003324525.1	Mucilaginibacter_hurinus	k__Bacteria	p__Bacteroidota	c__Sphingobacteriia	o__Sphingobacteriales	f__Sphingobacteriaceae	g__Mucilaginibacter	s__Mucilaginibacter_hurinus	3881846	32	41	708	0.0182	708	708	708	100	100	100
GCF_001655925.1	Streptobacillus_moniliformis	k__Bacteria	p__Fusobacteriota	c__Fusobacteriia	o__Fusobacteriales	f__Leptotrichiaceae	g__Streptobacillus	s__Streptobacillus_moniliformis	1646601	159	1	300	0.0182	300	300	300	100	100	100
GCF_015082235.1	Moritella_sp._F1	k__Bacteria	p__Pseudomonadota	c__Gammaproteobacteria	o__Alteromonadales	f__Moritellaceae	g__Moritella	s__Moritella_sp._F1	4983333	342	18	904	0.0181	904	904	904	100	100	100
GCF_928392105.1	Rothia_nasimurium	k__Bacteria	p__Actinomycetota	c__Actinomycetes	o__Micrococcales	f__Micrococcaceae	g__Rothia	s__Rothia_nasimurium	2582395	69	7	467	0.0181	467	467	467	100	100	100
GCF_018327585.1	Escherichia_coli	k__Bacteria	p__Pseudomonadota	c__Gammaproteobacteria	o__Enterobacterales	f__Enterobacteriaceae	g__Escherichia	s__Escherichia_coli	5136910	206	120	923	0.018	923	923	923	100	100	100
GCF_013030725.1	Escherichia_coli	k__Bacteria	p__Pseudomonadota	c__Gammaproteobacteria	o__Enterobacterales	f__Enterobacteriaceae	g__Escherichia	s__Escherichia_coli	5221617	768	70	938	0.018	938	938	938	100	100	100
GCF_000303175.1	Vibrio_vulnificus_B2	k__Bacteria	p__Pseudomonadota	c__Gammaproteobacteria	o__Vibrionales	f__Vibrionaceae	g__Vibrio	s__Vibrio_vulnificus	4664000	193	4	833	0.0179	833	833	833	100	100	100
GCF_001832595.1	Salmonella_enterica_subsp._enterica_serovar_Saintpaul	k__Bacteria	p__Pseudomonadota	c__Gammaproteobacteria	o__Enterobacterales	f__Enterobacteriaceae	g__Salmonella	s__Salmonella_enterica	4706418	47	4	840	0.0178	840	840	840	100	100	100
GCF_014650055.1	Streptomyces_malachitofuscus	k__Bacteria	p__Actinomycetota	c__Actinomycetes	o__Kitasatosporales	f__Streptomycetaceae	g__Streptomyces	s__Streptomyces_malachitofuscus	7742884	167	10	1381	0.0178	302	302	302	21.9	21.9	21.9
GCF_022630695.1	Stenotrophomonas_maltophilia	k__Bacteria	p__Pseudomonadota	c__Gammaproteobacteria	o__Xanthomonadales	f__Xanthomonadaceae	g__Stenotrophomonas	s__Stenotrophomonas_maltophilia	4773504	749	20	851	0.0178	851	851	851	100	100	100
GCF_001648935.1	Shigella_flexneri	k__Bacteria	p__Pseudomonadota	c__Gammaproteobacteria	o__Enterobacterales	f__Enterobacteriaceae	g__Shigella	s__Shigella_flexneri	4816395	522	9	858	0.0178	858	858	858	100	100	100
GCF_026127965.1	Klebsiella_pneumoniae	k__Bacteria	p__Pseudomonadota	c__Gammaproteobacteria	o__Enterobacterales	f__Enterobacteriaceae	g__Klebsiella	s__Klebsiella_pneumoniae	5636576	557	6	1002	0.0178	1002	1002	1002	100	100	100
GCF_015700235.1	Streptococcus_pseudopneumoniae	k__Bacteria	p__Bacillota	c__Bacilli	o__Lactobacillales	f__Streptococcaceae	g__Streptococcus	s__Streptococcus_pseudopneumoniae	2276876	390	17	404	0.0177	404	404	404	100	100	100
GCF_022696075.1	Klebsiella_pneumoniae	k__Bacteria	p__Pseudomonadota	c__Gammaproteobacteria	o__Enterobacterales	f__Enterobacteriaceae	g__Klebsiella	s__Klebsiella_pneumoniae	5729513	274	8	1011	0.0176	1011	1011	1011	100	100	100
GCF_009813145.1	Francisella_tularensis	k__Bacteria	p__Pseudomonadota	c__Gammaproteobacteria	o__Thiotrichales	f__Francisellaceae	g__Francisella	s__Francisella_tularensis	1790172	114	1	313	0.0175	313	313	313	100	100	100
GCF_000415745.1	Chlamydia_psittaci_09DC78	k__Bacteria	p__Chlamydiota	c__Chlamydiia	o__Chlamydiales	f__Chlamydiaceae	g__Chlamydia	s__Chlamydia_psittaci	1217324	89	4	212	0.0174	212	212	212	100	100	100
GCF_012972765.1	Bacillus_safensis	k__Bacteria	p__Bacillota	c__Bacilli	o__Bacillales	f__Bacillaceae	g__Bacillus	s__Bacillus_safensis	3860391	46	2	672	0.0174	672	672	672	100	100	100
GCF_004361315.1	Lactobacillus_crispatus	k__Bacteria	p__Bacillota	c__Bacilli	o__Lactobacillales	f__Lactobacillaceae	g__Lactobacillus	s__Lactobacillus_crispatus	2301145	364	1	400	0.0174	400	400	400	100	100	100
GCF_009674445.1	Staphylococcus_aureus	k__Bacteria	p__Bacillota	c__Bacilli	o__Bacillales	f__Staphylococcaceae	g__Staphylococcus	s__Staphylococcus_aureus	2826452	101	2	491	0.0174	491	491	491	100	100	100
GCF_017912295.1	Borreliella_garinii	k__Bacteria	p__Spirochaetota	c__Spirochaetia	o__Spirochaetales	f__Borreliaceae	g__Borreliella	s__Borreliella_garinii	1174557	66	3	204	0.0174	204	204	204	100	100	100
GCF_007999165.1	Acinetobacter_baumannii	k__Bacteria	p__Pseudomonadota	c__Gammaproteobacteria	o__Moraxellales	f__Moraxellaceae	g__Acinetobacter	s__Acinetobacter_baumannii	4004861	360	7	694	0.0173	694	694	694	100	100	100
GCF_025246445.1	Staphylococcus_aureus	k__Bacteria	p__Bacillota	c__Bacilli	o__Bacillales	f__Staphylococcaceae	g__Staphylococcus	s__Staphylococcus_aureus	2857412	486	5	495	0.0173	495	495	495	100	100	100
GCF_001673455.1	Mycobacterium_kubicae	k__Bacteria	p__Actinomycetota	c__Actinomycetes	o__Mycobacteriales	f__Mycobacteriaceae	g__Mycobacterium	s__Mycobacterium_kubicae	5534339	244	1	958	0.0173	958	958	958	100	100	100
GCF_009675205.1	Staphylococcus_aureus	k__Bacteria	p__Bacillota	c__Bacilli	o__Bacillales	f__Staphylococcaceae	g__Staphylococcus	s__Staphylococcus_aureus	2804151	128	92	484	0.0173	484	484	484	100	100	100
GCF_001896155.1	Pseudomonas_sp._FSL_W5-0203	k__Bacteria	p__Pseudomonadota	c__Gammaproteobacteria	o__Pseudomonadales	f__Pseudomonadaceae	g__Pseudomonas	s__Pseudomonas_sp._FSL_W5-0203	6284734	114	1	1081	0.0172	0	0	0	0	0	0
GCF_017565995.1	Clostridium_butyricum	k__Bacteria	p__Bacillota	c__Clostridia	o__Eubacteriales	f__Clostridiaceae	g__Clostridium	s__Clostridium_butyricum	3815184	476	21	656	0.0172	656	656	656	100	100	100
GCF_026198895.1	Escherichia_coli	k__Bacteria	p__Pseudomonadota	c__Gammaproteobacteria	o__Enterobacterales	f__Enterobacteriaceae	g__Escherichia	s__Escherichia_coli	5071078	246	15	869	0.0171	869	869	869	100	100	100
GCF_000802715.1	Enterobacter_hormaechei_subsp._xiangfangensis	k__Bacteria	p__Pseudomonadota	c__Gammaproteobacteria	o__Enterobacterales	f__Enterobacteriaceae	g__Enterobacter	s__Enterobacter_hormaechei	4927414	81	2	844	0.0171	844	844	844	100	100	100
GCF_024651595.1	Mycobacterium_tuberculosis	k__Bacteria	p__Actinomycetota	c__Actinomycetes	o__Mycobacteriales	f__Mycobacteriaceae	g__Mycobacterium	s__Mycobacterium_tuberculosis	4343191	185	7	742	0.0171	742	742	742	100	100	100
GCF_000415625.1	Chlamydia_psittaci_02DC22	k__Bacteria	p__Chlamydiota	c__Chlamydiia	o__Chlamydiales	f__Chlamydiaceae	g__Chlamydia	s__Chlamydia_psittaci	1219794	43	3	208	0.0171	208	208	208	100	100	100
GCF_900143455.1	Enterococcus_faecium	k__Bacteria	p__Bacillota	c__Bacilli	o__Lactobacillales	f__Enterococcaceae	g__Enterococcus	s__Enterococcus_faecium	2690170	147	62	458	0.017	458	458	458	100	100	100
GCF_900148705.1	Enterococcus_faecium	k__Bacteria	p__Bacillota	c__Bacilli	o__Lactobacillales	f__Enterococcaceae	g__Enterococcus	s__Enterococcus_faecium	2690170	147	62	458	0.017	458	458	458	100	100	100
GCF_022137905.1	Collinsella_aerofaciens	k__Bacteria	p__Actinomycetota	c__Coriobacteriia	o__Coriobacteriales	f__Coriobacteriaceae	g__Collinsella	s__Collinsella_aerofaciens	2338496	347	2	398	0.017	398	398	398	100	100	100
GCF_902507315.1	Klebsiella_pneumoniae	k__Bacteria	p__Pseudomonadota	c__Gammaproteobacteria	o__Enterobacterales	f__Enterobacteriaceae	g__Klebsiella	s__Klebsiella_pneumoniae	5499136	222	63	935	0.017	935	935	935	100	100	100
GCF_019392245.1	Sulfitobacter_sp._CW3	k__Bacteria	p__Pseudomonadota	c__Alphaproteobacteria	o__Rhodobacterales	f__Roseobacteraceae	g__Sulfitobacter	s__Sulfitobacter_sp._CW3	4308788	617	37	729	0.0169	729	729	729	100	100	100
GCF_014267945.1	Klebsiella_sp._Kps	k__Bacteria	p__Pseudomonadota	c__Gammaproteobacteria	o__Enterobacterales	f__Enterobacteriaceae	g__Klebsiella	s__Klebsiella_sp._Kps	5476082	530	18	926	0.0169	926	926	926	100	100	100
GCF_012056085.1	Klebsiella_pneumoniae	k__Bacteria	p__Pseudomonadota	c__Gammaproteobacteria	o__Enterobacterales	f__Enterobacteriaceae	g__Klebsiella	s__Klebsiella_pneumoniae	5484813	159	96	927	0.0169	927	927	927	100	100	100
GCF_900148245.1	Pseudomonas_aeruginosa	k__Bacteria	p__Pseudomonadota	c__Gammaproteobacteria	o__Pseudomonadales	f__Pseudomonadaceae	g__Pseudomonas	s__Pseudomonas_aeruginosa	6397775	1325	1	1081	0.0169	0	1081	1081	0	100	100
GCF_020858015.1	Stenotrophomonas_rhizophila	k__Bacteria	p__Pseudomonadota	c__Gammaproteobacteria	o__Xanthomonadales	f__Xanthomonadaceae	g__Stenotrophomonas	s__Stenotrophomonas_rhizophila	4238875	59	1	712	0.0168	712	712	712	100	100	100
GCF_016860245.1	Escherichia_coli	k__Bacteria	p__Pseudomonadota	c__Gammaproteobacteria	o__Enterobacterales	f__Enterobacteriaceae	g__Escherichia	s__Escherichia_coli	5485734	279	65	919	0.0168	919	919	919	100	100	100
GCF_007999625.1	Acinetobacter_baumannii	k__Bacteria	p__Pseudomonadota	c__Gammaproteobacteria	o__Moraxellales	f__Moraxellaceae	g__Acinetobacter	s__Acinetobacter_baumannii	3953084	237	5	658	0.0166	658	658	658	100	100	100
GCF_017813695.1	Campylobacter_jejuni	k__Bacteria	p__Campylobacterota	c__Epsilonproteobacteria	o__Campylobacterales	f__Campylobacteraceae	g__Campylobacter	s__Campylobacter_jejuni	1622648	60	1	270	0.0166	270	270	270	100	100	100
GCF_003580285.1	Staphylococcus_simulans	k__Bacteria	p__Bacillota	c__Bacilli	o__Bacillales	f__Staphylococcaceae	g__Staphylococcus	s__Staphylococcus_simulans	2658975	61	3	442	0.0166	442	442	442	100	100	100
GCF_003859115.1	Escherichia_coli	k__Bacteria	p__Pseudomonadota	c__Gammaproteobacteria	o__Enterobacterales	f__Enterobacteriaceae	g__Escherichia	s__Escherichia_coli	5263994	291	5	871	0.0165	871	871	871	100	100	100
GCF_900708325.1	Pseudomonas_aeruginosa	k__Bacteria	p__Pseudomonadota	c__Gammaproteobacteria	o__Pseudomonadales	f__Pseudomonadaceae	g__Pseudomonas	s__Pseudomonas_aeruginosa	6176854	909	6	1022	0.0165	1022	1022	1022	100	100	100
GCF_018682265.1	Staphylococcus_aureus	k__Bacteria	p__Bacillota	c__Bacilli	o__Bacillales	f__Staphylococcaceae	g__Staphylococcus	s__Staphylococcus_aureus	2828584	140	4	468	0.0165	468	468	468	100	100	100
GCF_024915505.1	Staphylococcus_aureus	k__Bacteria	p__Bacillota	c__Bacilli	o__Bacillales	f__Staphylococcaceae	g__Staphylococcus	s__Staphylococcus_aureus	2828584	140	4	468	0.0165	468	468	468	100	100	100
GCF_004361195.1	Lactobacillus_crispatus	k__Bacteria	p__Bacillota	c__Bacilli	o__Lactobacillales	f__Lactobacillaceae	g__Lactobacillus	s__Lactobacillus_crispatus	2569645	489	5	425	0.0165	425	425	425	100	100	100
GCF_022320795.1	Klebsiella_pneumoniae	k__Bacteria	p__Pseudomonadota	c__Gammaproteobacteria	o__Enterobacterales	f__Enterobacteriaceae	g__Klebsiella	s__Klebsiella_pneumoniae	5720715	143	31	946	0.0165	946	946	946	100	100	100
GCF_016900115.1	Limosilactobacillus_alvi	k__Bacteria	p__Bacillota	c__Bacilli	o__Lactobacillales	f__Lactobacillaceae	g__Limosilactobacillus	s__Limosilactobacillus_alvi	1927291	150	2	316	0.0164	316	316	316	100	100	100
GCF_024580415.1	Corynebacterium_sp._153RC1	k__Bacteria	p__Actinomycetota	c__Actinomycetes	o__Mycobacteriales	f__Corynebacteriaceae	g__Corynebacterium	s__Corynebacterium_sp._153RC1	2399062	85	3	393	0.0164	393	393	393	100	100	100
GCF_022419205.1	Thermomonas_alba	k__Bacteria	p__Pseudomonadota	c__Gammaproteobacteria	o__Xanthomonadales	f__Xanthomonadaceae	g__Thermomonas	s__Thermomonas_alba	2459254	78	4	400	0.0163	400	400	400	100	100	100
GCF_003997175.1	Mesorhizobium_sp._Primo-A	k__Bacteria	p__Pseudomonadota	c__Alphaproteobacteria	o__Hyphomicrobiales	f__Phyllobacteriaceae	g__Mesorhizobium	s__Mesorhizobium_sp._Primo-A	6532201	91	4	1060	0.0162	1060	1060	1060	100	100	100
GCF_004166765.1	Staphylococcus_pseudintermedius	k__Bacteria	p__Bacillota	c__Bacilli	o__Bacillales	f__Staphylococcaceae	g__Staphylococcus	s__Staphylococcus_pseudintermedius	2695054	105	88	437	0.0162	437	437	437	100	100	100
GCF_024580875.1	Corynebacterium_sp._35RC1	k__Bacteria	p__Actinomycetota	c__Actinomycetes	o__Mycobacteriales	f__Corynebacteriaceae	g__Corynebacterium	s__Corynebacterium_sp._35RC1	2771182	967	21	449	0.0162	449	449	449	100	100	100
GCF_021045005.1	Staphylococcus_aureus	k__Bacteria	p__Bacillota	c__Bacilli	o__Bacillales	f__Staphylococcaceae	g__Staphylococcus	s__Staphylococcus_aureus	2878821	242	4	466	0.0162	466	466	466	100	100	100
GCF_003289755.1	Enterobacter_hormaechei_subsp._xiangfangensis	k__Bacteria	p__Pseudomonadota	c__Gammaproteobacteria	o__Enterobacterales	f__Enterobacteriaceae	g__Enterobacter	s__Enterobacter_hormaechei	5071542	155	3	819	0.0161	819	819	819	100	100	100
GCF_026198915.1	Escherichia_coli	k__Bacteria	p__Pseudomonadota	c__Gammaproteobacteria	o__Enterobacterales	f__Enterobacteriaceae	g__Escherichia	s__Escherichia_coli	5065369	238	54	815	0.0161	815	815	815	100	100	100
GCF_007999405.1	Acinetobacter_baumannii	k__Bacteria	p__Pseudomonadota	c__Gammaproteobacteria	o__Moraxellales	f__Moraxellaceae	g__Acinetobacter	s__Acinetobacter_baumannii	4104348	638	12	659	0.0161	659	659	659	100	100	100
GCF_007113845.1	Acinetobacter_baumannii	k__Bacteria	p__Pseudomonadota	c__Gammaproteobacteria	o__Moraxellales	f__Moraxellaceae	g__Acinetobacter	s__Acinetobacter_baumannii	4144717	690	4	664	0.016	664	664	664	100	100	100
GCF_024495485.1	Vibrio_parahaemolyticus	k__Bacteria	p__Pseudomonadota	c__Gammaproteobacteria	o__Vibrionales	f__Vibrionaceae	g__Vibrio	s__Vibrio_parahaemolyticus	5349167	903	13	855	0.016	855	855	855	100	100	100
GCF_018442885.1	Serratia_marcescens	k__Bacteria	p__Pseudomonadota	c__Gammaproteobacteria	o__Enterobacterales	f__Yersiniaceae	g__Serratia	s__Serratia_marcescens	5470432	65	1	871	0.0159	871	871	871	100	100	100
GCF_017314535.1	Listeria_monocytogenes	k__Bacteria	p__Bacillota	c__Bacilli	o__Bacillales	f__Listeriaceae	g__Listeria	s__Listeria_monocytogenes	3006454	66	11	478	0.0159	478	478	478	100	100	100
GCF_004361075.1	Lactobacillus_crispatus	k__Bacteria	p__Bacillota	c__Bacilli	o__Lactobacillales	f__Lactobacillaceae	g__Lactobacillus	s__Lactobacillus_crispatus	2373341	417	1	374	0.0158	374	374	374	100	100	100
GCF_022238795.1	Acinetobacter_baumannii	k__Bacteria	p__Pseudomonadota	c__Gammaproteobacteria	o__Moraxellales	f__Moraxellaceae	g__Acinetobacter	s__Acinetobacter_baumannii	3955580	87	1	623	0.0157	623	623	623	100	100	100
GCF_004122635.1	Staphylococcus_saprophyticus	k__Bacteria	p__Bacillota	c__Bacilli	o__Bacillales	f__Staphylococcaceae	g__Staphylococcus	s__Staphylococcus_saprophyticus	2707222	38	1	422	0.0156	422	422	422	100	100	100
GCF_009675785.1	Staphylococcus_aureus	k__Bacteria	p__Bacillota	c__Bacilli	o__Bacillales	f__Staphylococcaceae	g__Staphylococcus	s__Staphylococcus_aureus	2754720	153	2	428	0.0155	428	428	428	100	100	100
GCF_017151025.1	Escherichia_coli	k__Bacteria	p__Pseudomonadota	c__Gammaproteobacteria	o__Enterobacterales	f__Enterobacteriaceae	g__Escherichia	s__Escherichia_coli	4854181	702	159	752	0.0155	752	752	752	100	100	100
GCF_009720945.1	Streptococcus_pneumoniae	k__Bacteria	p__Bacillota	c__Bacilli	o__Lactobacillales	f__Streptococcaceae	g__Streptococcus	s__Streptococcus_pneumoniae	2364526	836	276	364	0.0154	364	364	364	100	100	100
GCF_901034995.1	Pseudomonas_aeruginosa	k__Bacteria	p__Pseudomonadota	c__Gammaproteobacteria	o__Pseudomonadales	f__Pseudomonadaceae	g__Pseudomonas	s__Pseudomonas_aeruginosa	6923933	208	280	1065	0.0154	1065	1065	1065	100	100	100
GCF_907175555.1	Escherichia_coli	k__Bacteria	p__Pseudomonadota	c__Gammaproteobacteria	o__Enterobacterales	f__Enterobacteriaceae	g__Escherichia	s__Escherichia_coli	4752620	562	16	731	0.0154	731	731	731	100	100	100
GCF_012978095.1	Escherichia_coli	k__Bacteria	p__Pseudomonadota	c__Gammaproteobacteria	o__Enterobacterales	f__Enterobacteriaceae	g__Escherichia	s__Escherichia_coli	4819215	230	12	734	0.0152	734	734	734	100	100	100
GCF_026275465.1	Bacillus_pacificus	k__Bacteria	p__Bacillota	c__Bacilli	o__Bacillales	f__Bacillaceae	g__Bacillus	s__Bacillus_pacificus	5998826	1172	16	907	0.0151	907	907	907	100	100	100
GCF_011319235.1	Acinetobacter_sp._SA01	k__Bacteria	p__Pseudomonadota	c__Gammaproteobacteria	o__Moraxellales	f__Moraxellaceae	g__Acinetobacter	s__Acinetobacter_sp._SA01	3451566	68	3	521	0.0151	521	521	521	100	100	100
GCF_009646365.1	Bacillus_thuringiensis	k__Bacteria	p__Bacillota	c__Bacilli	o__Bacillales	f__Bacillaceae	g__Bacillus	s__Bacillus_thuringiensis	6248719	1474	234	942	0.0151	942	942	942	100	100	100
GCF_022465275.1	Campylobacter_coli	k__Bacteria	p__Campylobacterota	c__Epsilonproteobacteria	o__Campylobacterales	f__Campylobacteraceae	g__Campylobacter	s__Campylobacter_coli	1793308	86	20	270	0.0151	270	270	270	100	100	100
GCF_900598945.1	Pseudomonas_viridiflava	k__Bacteria	p__Pseudomonadota	c__Gammaproteobacteria	o__Pseudomonadales	f__Pseudomonadaceae	g__Pseudomonas	s__Pseudomonas_viridiflava	5952253	53	29	892	0.015	892	892	892	100	100	100
GCF_002006945.1	Edwardsiella_tarda	k__Bacteria	p__Pseudomonadota	c__Gammaproteobacteria	o__Enterobacterales	f__Hafniaceae	g__Edwardsiella	s__Edwardsiella_tarda	3760826	221	2	559	0.0149	559	559	559	100	100	100
GCF_013412035.1	Salmonella_enterica_subsp._enterica_serovar_Typhimurium	k__Bacteria	p__Pseudomonadota	c__Gammaproteobacteria	o__Enterobacterales	f__Enterobacteriaceae	g__Salmonella	s__Salmonella_enterica	4822883	159	39	714	0.0148	714	714	714	100	100	100
GCF_009600565.1	Pseudomonas_sp._FSL_A6-1183	k__Bacteria	p__Pseudomonadota	c__Gammaproteobacteria	o__Pseudomonadales	f__Pseudomonadaceae	g__Pseudomonas	s__Pseudomonas_sp._FSL_A6-1183	5457968	414	9	808	0.0148	808	808	808	100	100	100
GCF_000171095.1	Clostridium_botulinum_C_str._Eklund	k__Bacteria	p__Bacillota	c__Clostridia	o__Eubacteriales	f__Clostridiaceae	g__Clostridium	s__Clostridium_botulinum	2961186	76	18	437	0.0148	437	437	437	100	100	100
GCF_013135375.1	Escherichia_coli	k__Bacteria	p__Pseudomonadota	c__Gammaproteobacteria	o__Enterobacterales	f__Enterobacteriaceae	g__Escherichia	s__Escherichia_coli	4683384	152	12	691	0.0148	691	691	691	100	100	100
GCF_009674275.1	Staphylococcus_aureus	k__Bacteria	p__Bacillota	c__Bacilli	o__Bacillales	f__Staphylococcaceae	g__Staphylococcus	s__Staphylococcus_aureus	2772116	74	3	409	0.0148	409	409	409	100	100	100
GCF_002276465.1	Moraxella_osloensis	k__Bacteria	p__Pseudomonadota	c__Gammaproteobacteria	o__Moraxellales	f__Moraxellaceae	g__Moraxella	s__Moraxella_osloensis	2596010	112	2	383	0.0148	383	383	383	100	100	100
GCF_006351105.1	Lactococcus_cremoris	k__Bacteria	p__Bacillota	c__Bacilli	o__Lactobacillales	f__Streptococcaceae	g__Lactococcus	s__Lactococcus_cremoris	2414095	295	1	356	0.0147	356	356	356	100	100	100
GCF_000401135.2	Burkholderia_pseudomallei_CS	k__Bacteria	p__Pseudomonadota	c__Betaproteobacteria	o__Burkholderiales	f__Burkholderiaceae	g__Burkholderia	s__Burkholderia_pseudomallei	7029617	240	143	1033	0.0147	1033	1033	1033	100	100	100
GCF_900088335.1	Helicobacter_pylori	k__Bacteria	p__Campylobacterota	c__Epsilonproteobacteria	o__Campylobacterales	f__Helicobacteraceae	g__Helicobacter	s__Helicobacter_pylori	1649055	102	3	242	0.0147	242	242	242	100	100	100
GCF_905184115.1	Burkholderia_cenocepacia	k__Bacteria	p__Pseudomonadota	c__Betaproteobacteria	o__Burkholderiales	f__Burkholderiaceae	g__Burkholderia	s__Burkholderia_cenocepacia	7379939	292	1	1081	0.0146	0	1081	1081	0	100	100
GCF_007113635.1	Acinetobacter_baumannii	k__Bacteria	p__Pseudomonadota	c__Gammaproteobacteria	o__Moraxellales	f__Moraxellaceae	g__Acinetobacter	s__Acinetobacter_baumannii	4102124	587	5	594	0.0145	594	594	594	100	100	100
GCF_022465175.1	Campylobacter_coli	k__Bacteria	p__Campylobacterota	c__Epsilonproteobacteria	o__Campylobacterales	f__Campylobacteraceae	g__Campylobacter	s__Campylobacter_coli	1868875	109	13	270	0.0144	270	270	270	100	100	100
GCF_902507095.1	Klebsiella_pneumoniae	k__Bacteria	p__Pseudomonadota	c__Gammaproteobacteria	o__Enterobacterales	f__Enterobacteriaceae	g__Klebsiella	s__Klebsiella_pneumoniae	5663289	243	65	817	0.0144	817	817	817	100	100	100
GCF_017341495.1	Klebsiella_pneumoniae	k__Bacteria	p__Pseudomonadota	c__Gammaproteobacteria	o__Enterobacterales	f__Enterobacteriaceae	g__Klebsiella	s__Klebsiella_pneumoniae	5445897	93	20	784	0.0144	784	784	784	100	100	100
GCF_902506785.1	Klebsiella_pneumoniae	k__Bacteria	p__Pseudomonadota	c__Gammaproteobacteria	o__Enterobacterales	f__Enterobacteriaceae	g__Klebsiella	s__Klebsiella_pneumoniae	5517806	129	31	791	0.0143	791	791	791	100	100	100
GCF_007666385.1	Bacillus_thuringiensis	k__Bacteria	p__Bacillota	c__Bacilli	o__Bacillales	f__Bacillaceae	g__Bacillus	s__Bacillus_thuringiensis	5200499	84	23	744	0.0143	744	744	744	100	100	100
GCF_001045895.1	Staphylococcus_aureus	k__Bacteria	p__Bacillota	c__Bacilli	o__Bacillales	f__Staphylococcaceae	g__Staphylococcus	s__Staphylococcus_aureus	2831020	532	1	405	0.0143	405	405	405	100	100	100
GCF_002318375.1	Neisseria_meningitidis	k__Bacteria	p__Pseudomonadota	c__Betaproteobacteria	o__Neisseriales	f__Neisseriaceae	g__Neisseria	s__Neisseria_meningitidis	2126670	128	4	304	0.0143	304	304	304	100	100	100
GCF_910665005.1	Escherichia_coli	k__Bacteria	p__Pseudomonadota	c__Gammaproteobacteria	o__Enterobacterales	f__Enterobacteriaceae	g__Escherichia	s__Escherichia_coli	4825183	77	4	688	0.0143	688	688	688	100	100	100
GCF_023896335.1	Limosilactobacillus_reuteri	k__Bacteria	p__Bacillota	c__Bacilli	o__Lactobacillales	f__Lactobacillaceae	g__Limosilactobacillus	s__Limosilactobacillus_reuteri	1860159	293	6	265	0.0142	265	265	265	100	100	100
GCF_014648975.1	Kitasatospora_herbaricolor	k__Bacteria	p__Actinomycetota	c__Actinomycetes	o__Kitasatosporales	f__Streptomycetaceae	g__Kitasatospora	s__Kitasatospora_herbaricolor	9615257	360	22	1368	0.0142	1368	1368	1368	100	100	100
GCF_017150955.1	Escherichia_coli	k__Bacteria	p__Pseudomonadota	c__Gammaproteobacteria	o__Enterobacterales	f__Enterobacteriaceae	g__Escherichia	s__Escherichia_coli	5050889	904	9	718	0.0142	718	718	718	100	100	100
GCF_009676345.1	Staphylococcus_aureus	k__Bacteria	p__Bacillota	c__Bacilli	o__Bacillales	f__Staphylococcaceae	g__Staphylococcus	s__Staphylococcus_aureus	2727998	67	12	387	0.0142	387	387	387	100	100	100
GCF_000417675.1	Chlamydia_psittaci_C6/98	k__Bacteria	p__Chlamydiota	c__Chlamydiia	o__Chlamydiales	f__Chlamydiaceae	g__Chlamydia	s__Chlamydia_psittaci	1247938	142	2	176	0.0141	176	176	176	100	100	100
GCF_918231965.1	Wolbachia_endosymbiont_of_Ceutorhynchus_assimilis	k__Bacteria	p__Pseudomonadota	c__Alphaproteobacteria	o__Rickettsiales	f__Anaplasmataceae	g__Wolbachia	s__Wolbachia_endosymbiont_of_Ceutorhynchus_assimilis	1506389	2	2	212	0.0141	0	0	0	0	0	0
GCF_009910445.1	Pseudomonas_sp._9.1(2019)	k__Bacteria	p__Pseudomonadota	c__Gammaproteobacteria	o__Pseudomonadales	f__Pseudomonadaceae	g__Pseudomonas	s__Pseudomonas_sp._9.1(2019)	4978116	30	3	698	0.014	698	698	698	100	100	100
GCF_002930795.1	Enterococcus_hirae	k__Bacteria	p__Bacillota	c__Bacilli	o__Lactobacillales	f__Enterococcaceae	g__Enterococcus	s__Enterococcus_hirae	2720863	59	1	381	0.014	381	381	381	100	100	100
GCF_025728645.1	Melissococcus_plutonius	k__Bacteria	p__Bacillota	c__Bacilli	o__Lactobacillales	f__Enterococcaceae	g__Melissococcus	s__Melissococcus_plutonius	2165735	81	3	303	0.014	303	303	303	100	100	100
GCF_020884715.1	Mycolicibacterium_mageritense	k__Bacteria	p__Actinomycetota	c__Actinomycetes	o__Mycobacteriales	f__Mycobacteriaceae	g__Mycolicibacterium	s__Mycolicibacterium_mageritense	8162041	192	1	1133	0.0139	1133	1133	1133	100	100	100
GCF_003038155.1	Klebsiella_pneumoniae	k__Bacteria	p__Pseudomonadota	c__Gammaproteobacteria	o__Enterobacterales	f__Enterobacteriaceae	g__Klebsiella	s__Klebsiella_pneumoniae	5751583	199	1	798	0.0139	798	798	798	100	100	100
GCF_007999985.1	Acinetobacter_baumannii	k__Bacteria	p__Pseudomonadota	c__Gammaproteobacteria	o__Moraxellales	f__Moraxellaceae	g__Acinetobacter	s__Acinetobacter_baumannii	4166320	243	16	578	0.0139	578	578	578	100	100	100
GCF_002200025.1	Bacillus_mycoides	k__Bacteria	p__Bacillota	c__Bacilli	o__Bacillales	f__Bacillaceae	g__Bacillus	s__Bacillus_mycoides	5233832	80	2	724	0.0138	724	724	724	100	100	100
GCF_001974855.1	Pseudoalteromonas_sp._SK18	k__Bacteria	p__Pseudomonadota	c__Gammaproteobacteria	o__Alteromonadales	f__Pseudoalteromonadaceae	g__Pseudoalteromonas	s__Pseudoalteromonas_sp._SK18	3964471	87	32	547	0.0138	547	547	547	100	100	100
GCF_014876705.1	Flavobacterium_sp._SaA2.13	k__Bacteria	p__Bacteroidota	c__Flavobacteriia	o__Flavobacteriales	f__Flavobacteriaceae	g__Flavobacterium	s__Flavobacterium_sp._SaA2.13	3197325	649	8	441	0.0138	441	441	441	100	100	100
GCF_009721265.1	Streptococcus_pneumoniae	k__Bacteria	p__Bacillota	c__Bacilli	o__Lactobacillales	f__Streptococcaceae	g__Streptococcus	s__Streptococcus_pneumoniae	2502645	1165	4	344	0.0137	344	344	344	100	100	100
GCF_027620185.1	Acinetobacter_baumannii	k__Bacteria	p__Pseudomonadota	c__Gammaproteobacteria	o__Moraxellales	f__Moraxellaceae	g__Acinetobacter	s__Acinetobacter_baumannii	4185590	1413	4	575	0.0137	575	575	575	100	100	100
GCF_001657765.1	Streptobacillus_moniliformis	k__Bacteria	p__Fusobacteriota	c__Fusobacteriia	o__Fusobacteriales	f__Leptotrichiaceae	g__Streptobacillus	s__Streptobacillus_moniliformis	1716260	202	6	235	0.0137	235	235	235	100	100	100
GCF_024505225.1	Vibrio_parahaemolyticus	k__Bacteria	p__Pseudomonadota	c__Gammaproteobacteria	o__Vibrionales	f__Vibrionaceae	g__Vibrio	s__Vibrio_parahaemolyticus	5320413	965	128	725	0.0136	725	725	725	100	100	100
GCF_925280345.1	Limosilactobacillus_reuteri	k__Bacteria	p__Bacillota	c__Bacilli	o__Lactobacillales	f__Lactobacillaceae	g__Limosilactobacillus	s__Limosilactobacillus_reuteri	2199360	103	2	298	0.0135	298	298	298	100	100	100
GCF_900026875.1	Neisseria_meningitidis	k__Bacteria	p__Pseudomonadota	c__Betaproteobacteria	o__Neisseriales	f__Neisseriaceae	g__Neisseria	s__Neisseria_meningitidis	2112634	82	1	286	0.0135	0	0	0	0	0	0
GCF_003410195.1	Xanthomonas_campestris_pv._incanae	k__Bacteria	p__Pseudomonadota	c__Gammaproteobacteria	o__Xanthomonadales	f__Xanthomonadaceae	g__Xanthomonas	s__Xanthomonas_campestris	4956531	58	1	670	0.0135	670	670	670	100	100	100
GCF_003231145.1	Acidovorax_sp._ST3	k__Bacteria	p__Pseudomonadota	c__Betaproteobacteria	o__Burkholderiales	f__Comamonadaceae	g__Acidovorax	s__Acidovorax_sp._ST3	5198649	160	13	698	0.0134	698	698	698	100	100	100
GCF_012584365.1	Streptococcus_pneumoniae	k__Bacteria	p__Bacillota	c__Bacilli	o__Lactobacillales	f__Streptococcaceae	g__Streptococcus	s__Streptococcus_pneumoniae	2101270	127	1	282	0.0134	282	282	282	100	100	100
GCF_900035485.1	Neisseria_meningitidis	k__Bacteria	p__Pseudomonadota	c__Betaproteobacteria	o__Neisseriales	f__Neisseriaceae	g__Neisseria	s__Neisseria_meningitidis	2127082	82	2	285	0.0134	0	0	0	0	0	0
GCF_007113785.1	Acinetobacter_baumannii	k__Bacteria	p__Pseudomonadota	c__Gammaproteobacteria	o__Moraxellales	f__Moraxellaceae	g__Acinetobacter	s__Acinetobacter_baumannii	4506282	957	14	603	0.0134	603	603	603	100	100	100
GCF_900601325.1	Pseudomonas_viridiflava	k__Bacteria	p__Pseudomonadota	c__Gammaproteobacteria	o__Pseudomonadales	f__Pseudomonadaceae	g__Pseudomonas	s__Pseudomonas_viridiflava	6272577	163	27	834	0.0133	834	834	834	100	100	100
GCF_002929375.1	Arthrobacter_sp._DWC3	k__Bacteria	p__Actinomycetota	c__Actinomycetes	o__Micrococcales	f__Micrococcaceae	g__Arthrobacter	s__Arthrobacter_sp._DWC3	3842190	112	1	508	0.0132	508	508	508	100	100	100
GCF_003226995.1	Klebsiella_pneumoniae_subsp._pneumoniae	k__Bacteria	p__Pseudomonadota	c__Gammaproteobacteria	o__Enterobacterales	f__Enterobacteriaceae	g__Klebsiella	s__Klebsiella_pneumoniae	5645887	154	3	746	0.0132	746	746	746	100	100	100
GCF_021014375.1	Leptospira_interrogans	k__Bacteria	p__Spirochaetota	c__Spirochaetia	o__Leptospirales	f__Leptospiraceae	g__Leptospira	s__Leptospira_interrogans	4785450	368	2	630	0.0132	630	630	630	100	100	100
GCF_024733165.1	Escherichia_coli	k__Bacteria	p__Pseudomonadota	c__Gammaproteobacteria	o__Enterobacterales	f__Enterobacteriaceae	g__Escherichia	s__Escherichia_coli	5506916	462	330	723	0.0131	723	723	723	100	100	100
GCF_022341325.1	Moraxella_catarrhalis	k__Bacteria	p__Pseudomonadota	c__Gammaproteobacteria	o__Moraxellales	f__Moraxellaceae	g__Moraxella	s__Moraxella_catarrhalis	1923557	49	1	252	0.0131	252	252	252	100	100	100
GCF_023272735.1	Klebsiella_pneumoniae	k__Bacteria	p__Pseudomonadota	c__Gammaproteobacteria	o__Enterobacterales	f__Enterobacteriaceae	g__Klebsiella	s__Klebsiella_pneumoniae	5747989	2	8	752	0.0131	0	0	0	0	0	0
GCF_947859625.1	Escherichia_coli	k__Bacteria	p__Pseudomonadota	c__Gammaproteobacteria	o__Enterobacterales	f__Enterobacteriaceae	g__Escherichia	s__Escherichia_coli	4880651	331	221	637	0.0131	637	637	637	100	100	100
GCF_023660905.1	Klebsiella_pneumoniae	k__Bacteria	p__Pseudomonadota	c__Gammaproteobacteria	o__Enterobacterales	f__Enterobacteriaceae	g__Klebsiella	s__Klebsiella_pneumoniae	5684421	155	16	740	0.013	740	740	740	100	100	100
GCF_902506885.1	Klebsiella_pneumoniae	k__Bacteria	p__Pseudomonadota	c__Gammaproteobacteria	o__Enterobacterales	f__Enterobacteriaceae	g__Klebsiella	s__Klebsiella_pneumoniae	5720546	295	92	742	0.013	742	742	742	100	100	100
GCF_007113645.1	Acinetobacter_baumannii	k__Bacteria	p__Pseudomonadota	c__Gammaproteobacteria	o__Moraxellales	f__Moraxellaceae	g__Acinetobacter	s__Acinetobacter_baumannii	4138124	759	7	535	0.0129	535	535	535	100	100	100
GCF_002276245.1	Streptomyces_sp._alain-838	k__Bacteria	p__Actinomycetota	c__Actinomycetes	o__Kitasatosporales	f__Streptomycetaceae	g__Streptomyces	s__Streptomyces_sp._alain-838	8390376	581	1	1080	0.0129	0	1080	1080	0	100	100
GCF_011548415.1	Listeria_monocytogenes	k__Bacteria	p__Bacillota	c__Bacilli	o__Bacillales	f__Listeriaceae	g__Listeria	s__Listeria_monocytogenes	2997008	51	2	385	0.0128	385	385	385	100	100	100
GCF_000254355.1	Campylobacter_jejuni_subsp._jejuni_LMG_23263	k__Bacteria	p__Campylobacterota	c__Epsilonproteobacteria	o__Campylobacterales	f__Campylobacteraceae	g__Campylobacter	s__Campylobacter_jejuni	1744709	172	1	224	0.0128	224	224	224	100	100	100
GCF_024454515.1	Staphylococcus_aureus	k__Bacteria	p__Bacillota	c__Bacilli	o__Bacillales	f__Staphylococcaceae	g__Staphylococcus	s__Staphylococcus_aureus	3167318	594	1	406	0.0128	406	406	406	100	100	100
GCF_019392235.1	Pseudoalteromonas_sp._CR1	k__Bacteria	p__Pseudomonadota	c__Gammaproteobacteria	o__Alteromonadales	f__Pseudoalteromonadaceae	g__Pseudoalteromonas	s__Pseudoalteromonas_sp._CR1	4237396	704	71	540	0.0127	540	540	540	100	100	100
GCF_017151435.1	Enterobacter_hormaechei	k__Bacteria	p__Pseudomonadota	c__Gammaproteobacteria	o__Enterobacterales	f__Enterobacteriaceae	g__Enterobacter	s__Enterobacter_hormaechei	5129084	545	56	648	0.0126	648	648	648	100	100	100
GCF_024733345.1	Escherichia_ruysiae	k__Bacteria	p__Pseudomonadota	c__Gammaproteobacteria	o__Enterobacterales	f__Enterobacteriaceae	g__Escherichia	s__Escherichia_ruysiae	4893780	607	23	618	0.0126	618	618	618	100	100	100
GCF_008983005.1	Acinetobacter_nosocomialis	k__Bacteria	p__Pseudomonadota	c__Gammaproteobacteria	o__Moraxellales	f__Moraxellaceae	g__Acinetobacter	s__Acinetobacter_nosocomialis	3807613	54	16	480	0.0126	480	480	480	100	100	100
GCF_001420585.1	Psychrobacillus_sp._FJAT-21963	k__Bacteria	p__Bacillota	c__Bacilli	o__Bacillales	f__Bacillaceae	g__Psychrobacillus	s__Psychrobacillus_sp._FJAT-21963	4101464	43	4	516	0.0126	516	516	516	100	100	100
GCF_016652665.1	Salmonella_enterica_subsp._enterica_serovar_Typhi	k__Bacteria	p__Pseudomonadota	c__Gammaproteobacteria	o__Enterobacterales	f__Enterobacteriaceae	g__Salmonella	s__Salmonella_enterica	4732916	102	26	591	0.0125	591	591	591	100	100	100
GCF_002930695.1	Streptococcus_agalactiae	k__Bacteria	p__Bacillota	c__Bacilli	o__Lactobacillales	f__Streptococcaceae	g__Streptococcus	s__Streptococcus_agalactiae	2126930	204	1	265	0.0125	265	265	265	100	100	100
GCF_022466315.1	Campylobacter_jejuni	k__Bacteria	p__Campylobacterota	c__Epsilonproteobacteria	o__Campylobacterales	f__Campylobacteraceae	g__Campylobacter	s__Campylobacter_jejuni	1693827	75	12	210	0.0124	210	210	210	100	100	100
GCF_014638335.1	Staphylococcus_aureus	k__Bacteria	p__Bacillota	c__Bacilli	o__Bacillales	f__Staphylococcaceae	g__Staphylococcus	s__Staphylococcus_aureus	2848582	43	1	353	0.0124	353	353	353	100	100	100
GCF_900148235.1	Pseudomonas_aeruginosa	k__Bacteria	p__Pseudomonadota	c__Gammaproteobacteria	o__Pseudomonadales	f__Pseudomonadaceae	g__Pseudomonas	s__Pseudomonas_aeruginosa	6076854	827	1	751	0.0124	751	751	751	100	100	100
GCF_013601545.1	Escherichia_coli	k__Bacteria	p__Pseudomonadota	c__Gammaproteobacteria	o__Enterobacterales	f__Enterobacteriaceae	g__Escherichia	s__Escherichia_coli	5116924	847	12	631	0.0123	631	631	631	100	100	100
GCF_000308495.1	Nocardia_brevicatena_NBRC_12119	k__Bacteria	p__Actinomycetota	c__Actinomycetes	o__Mycobacteriales	f__Nocardiaceae	g__Nocardia	s__Nocardia_brevicatena	7007170	248	548	864	0.0123	864	864	864	100	100	100
GCF_019917485.1	Enterococcus_gallinarum	k__Bacteria	p__Bacillota	c__Bacilli	o__Lactobacillales	f__Enterococcaceae	g__Enterococcus	s__Enterococcus_gallinarum	3480945	81	2	429	0.0123	429	429	429	100	100	100
GCF_014218795.1	Citrobacter_freundii	k__Bacteria	p__Pseudomonadota	c__Gammaproteobacteria	o__Enterobacterales	f__Enterobacteriaceae	g__Citrobacter	s__Citrobacter_freundii	4957129	33	3	609	0.0123	609	609	609	100	100	100
GCF_003003435.1	Corynebacterium_diphtheriae	k__Bacteria	p__Actinomycetota	c__Actinomycetes	o__Mycobacteriales	f__Corynebacteriaceae	g__Corynebacterium	s__Corynebacterium_diphtheriae	2444766	61	7	299	0.0122	299	299	299	100	100	100
GCF_019392135.1	Klebsiella_pneumoniae	k__Bacteria	p__Pseudomonadota	c__Gammaproteobacteria	o__Enterobacterales	f__Enterobacteriaceae	g__Klebsiella	s__Klebsiella_pneumoniae	5922672	793	69	722	0.0122	722	722	722	100	100	100
GCF_004664605.1	Escherichia_coli	k__Bacteria	p__Pseudomonadota	c__Gammaproteobacteria	o__Enterobacterales	f__Enterobacteriaceae	g__Escherichia	s__Escherichia_coli	5121927	103	8	624	0.0122	624	624	624	100	100	100
GCF_021378075.1	Sinirhodobacter_sp._WL0062	k__Bacteria	p__Pseudomonadota	c__Alphaproteobacteria	o__Rhodobacterales	f__Paracoccaceae	g__Sinirhodobacter	s__Sinirhodobacter_sp._WL0062	3618253	91	2	438	0.0121	438	438	438	100	100	100
GCF_000801405.1	Listeria_monocytogenes_SHL001	k__Bacteria	p__Bacillota	c__Bacilli	o__Bacillales	f__Listeriaceae	g__Listeria	s__Listeria_monocytogenes	2947194	31	1	356	0.0121	356	356	356	100	100	100
GCF_910664995.1	Escherichia_coli	k__Bacteria	p__Pseudomonadota	c__Gammaproteobacteria	o__Enterobacterales	f__Enterobacteriaceae	g__Escherichia	s__Escherichia_coli	4895627	85	15	591	0.0121	591	591	591	100	100	100
GCF_013377785.1	Ruegeria_haliotis	k__Bacteria	p__Pseudomonadota	c__Alphaproteobacteria	o__Rhodobacterales	f__Roseobacteraceae	g__Ruegeria	s__Ruegeria_haliotis	4811426	148	4	577	0.012	577	577	577	100	100	100
GCF_001938425.1	Enterobacter_hormaechei	k__Bacteria	p__Pseudomonadota	c__Gammaproteobacteria	o__Enterobacterales	f__Enterobacteriaceae	g__Enterobacter	s__Enterobacter_hormaechei	5330019	150	26	638	0.012	638	638	638	100	100	100
GCF_003962325.1	Enterococcus_faecalis	k__Bacteria	p__Bacillota	c__Bacilli	o__Lactobacillales	f__Enterococcaceae	g__Enterococcus	s__Enterococcus_faecalis	3201703	90	5	383	0.012	383	383	383	100	100	100
GCF_000685585.1	Streptococcus_pneumoniae	k__Bacteria	p__Bacillota	c__Bacilli	o__Lactobacillales	f__Streptococcaceae	g__Streptococcus	s__Streptococcus_pneumoniae	2092532	83	4	250	0.0119	250	250	250	100	100	100
GCF_018310275.1	Streptococcus_oralis	k__Bacteria	p__Bacillota	c__Bacilli	o__Lactobacillales	f__Streptococcaceae	g__Streptococcus	s__Streptococcus_oralis	2013862	53	1	240	0.0119	240	240	240	100	100	100
GCF_022325025.1	Klebsiella_pneumoniae	k__Bacteria	p__Pseudomonadota	c__Gammaproteobacteria	o__Enterobacterales	f__Enterobacteriaceae	g__Klebsiella	s__Klebsiella_pneumoniae	5667295	144	91	675	0.0119	675	675	675	100	100	100
GCF_007999075.1	Acinetobacter_baumannii	k__Bacteria	p__Pseudomonadota	c__Gammaproteobacteria	o__Moraxellales	f__Moraxellaceae	g__Acinetobacter	s__Acinetobacter_baumannii	4104353	625	5	486	0.0118	486	486	486	100	100	100
GCF_023146795.1	Klebsiella_pneumoniae	k__Bacteria	p__Pseudomonadota	c__Gammaproteobacteria	o__Enterobacterales	f__Enterobacteriaceae	g__Klebsiella	s__Klebsiella_pneumoniae	5691465	114	1	673	0.0118	673	673	673	100	100	100
GCF_000967725.1	Loktanella_sp._S4079	k__Bacteria	p__Pseudomonadota	c__Alphaproteobacteria	o__Rhodobacterales	f__Roseobacteraceae	g__Loktanella	s__Loktanella_sp._S4079	3557636	43	1	420	0.0118	420	420	420	100	100	100
GCF_900032655.1	Neisseria_meningitidis	k__Bacteria	p__Pseudomonadota	c__Betaproteobacteria	o__Neisseriales	f__Neisseriaceae	g__Neisseria	s__Neisseria_meningitidis	2104693	119	3	248	0.0118	0	0	0	0	0	0
GCF_027857755.1	Streptococcus_thermophilus	k__Bacteria	p__Bacillota	c__Bacilli	o__Lactobacillales	f__Streptococcaceae	g__Streptococcus	s__Streptococcus_thermophilus	1873095	99	1	220	0.0117	220	220	220	100	100	100
GCF_002117515.1	Brachyspira_hyodysenteriae	k__Bacteria	p__Spirochaetota	c__Spirochaetia	o__Brachyspirales	f__Brachyspiraceae	g__Brachyspira	s__Brachyspira_hyodysenteriae	3193448	474	2	375	0.0117	375	375	375	100	100	100
GCF_013378485.1	Vibrio_cholerae_O1_biovar_El_Tor	k__Bacteria	p__Pseudomonadota	c__Gammaproteobacteria	o__Vibrionales	f__Vibrionaceae	g__Vibrio	s__Vibrio_cholerae	4123622	461	10	483	0.0117	483	483	483	100	100	100
GCF_002903545.1	Vibrio_vulnificus	k__Bacteria	p__Pseudomonadota	c__Gammaproteobacteria	o__Vibrionales	f__Vibrionaceae	g__Vibrio	s__Vibrio_vulnificus	5175101	426	4	606	0.0117	606	606	606	100	100	100
GCF_009649595.1	Limosilactobacillus_reuteri	k__Bacteria	p__Bacillota	c__Bacilli	o__Lactobacillales	f__Lactobacillaceae	g__Limosilactobacillus	s__Limosilactobacillus_reuteri	2027051	216	4	236	0.0116	236	236	236	100	100	100
GCF_014875425.1	Streptococcus_agalactiae	k__Bacteria	p__Bacillota	c__Bacilli	o__Lactobacillales	f__Streptococcaceae	g__Streptococcus	s__Streptococcus_agalactiae	1926796	78	1	224	0.0116	224	224	224	100	100	100
GCF_009495835.1	Flavobacterium_sp._LMO9	k__Bacteria	p__Bacteroidota	c__Flavobacteriia	o__Flavobacteriales	f__Flavobacteriaceae	g__Flavobacterium	s__Flavobacterium_sp._LMO9	2954512	298	1	340	0.0115	340	340	340	100	100	100
GCF_020538105.1	Blautia_wexlerae	k__Bacteria	p__Bacillota	c__Clostridia	o__Eubacteriales	f__Lachnospiraceae	g__Blautia	s__Blautia_wexlerae	4440577	289	2	510	0.0115	510	510	510	100	100	100
GCF_000584935.1	Mannheimia_granulomatis	k__Bacteria	p__Pseudomonadota	c__Gammaproteobacteria	o__Pasteurellales	f__Pasteurellaceae	g__Mannheimia	s__Mannheimia_granulomatis	2324213	11	2	266	0.0114	0	0	0	0	0	0
GCF_014284495.1	Acetobacterium_malicum	k__Bacteria	p__Bacillota	c__Clostridia	o__Eubacteriales	f__Eubacteriaceae	g__Acetobacterium	s__Acetobacterium_malicum	4077227	71	1	466	0.0114	466	466	466	100	100	100
GCF_004360195.1	Acinetobacter_sp._KU_013TH	k__Bacteria	p__Pseudomonadota	c__Gammaproteobacteria	o__Moraxellales	f__Moraxellaceae	g__Acinetobacter	s__Acinetobacter_sp._KU_013TH	3826071	87	5	437	0.0114	437	437	437	100	100	100
GCF_000801455.1	Listeria_monocytogenes_SHL006	k__Bacteria	p__Bacillota	c__Bacilli	o__Bacillales	f__Listeriaceae	g__Listeria	s__Listeria_monocytogenes	2933586	29	1	334	0.0114	334	334	334	100	100	100
GCF_002334125.1	Enterobacter_hormaechei	k__Bacteria	p__Pseudomonadota	c__Gammaproteobacteria	o__Enterobacterales	f__Enterobacteriaceae	g__Enterobacter	s__Enterobacter_hormaechei	4901054	117	1	558	0.0114	558	558	558	100	100	100
GCF_017813655.1	Mycobacterium_tuberculosis	k__Bacteria	p__Actinomycetota	c__Actinomycetes	o__Mycobacteriales	f__Mycobacteriaceae	g__Mycobacterium	s__Mycobacterium_tuberculosis	4529662	708	4	515	0.0114	515	515	515	100	100	100
GCF_009674955.1	Staphylococcus_aureus	k__Bacteria	p__Bacillota	c__Bacilli	o__Bacillales	f__Staphylococcaceae	g__Staphylococcus	s__Staphylococcus_aureus	2884981	183	2	328	0.0114	328	328	328	100	100	100
GCF_016587555.1	Mycobacterium_intracellulare	k__Bacteria	p__Actinomycetota	c__Actinomycetes	o__Mycobacteriales	f__Mycobacteriaceae	g__Mycobacterium	s__Mycobacterium_intracellulare	5429028	367	44	617	0.0114	617	617	617	100	100	100
GCF_016652405.1	Salmonella_enterica_subsp._enterica_serovar_Typhi	k__Bacteria	p__Pseudomonadota	c__Gammaproteobacteria	o__Enterobacterales	f__Enterobacteriaceae	g__Salmonella	s__Salmonella_enterica	4728127	86	6	537	0.0114	537	537	537	100	100	100
GCF_009721215.1	Streptococcus_pneumoniae	k__Bacteria	p__Bacillota	c__Bacilli	o__Lactobacillales	f__Streptococcaceae	g__Streptococcus	s__Streptococcus_pneumoniae	2442426	1182	169	277	0.0113	277	277	277	100	100	100
GCF_001516785.1	Staphylococcus_epidermidis	k__Bacteria	p__Bacillota	c__Bacilli	o__Bacillales	f__Staphylococcaceae	g__Staphylococcus	s__Staphylococcus_epidermidis	2511658	48	1	284	0.0113	284	284	284	100	100	100
GCF_009697335.1	Staphylococcus_aureus	k__Bacteria	p__Bacillota	c__Bacilli	o__Bacillales	f__Staphylococcaceae	g__Staphylococcus	s__Staphylococcus_aureus	2777087	59	2	314	0.0113	314	314	314	100	100	100
GCF_003258075.1	Burkholderia_multivorans	k__Bacteria	p__Pseudomonadota	c__Betaproteobacteria	o__Burkholderiales	f__Burkholderiaceae	g__Burkholderia	s__Burkholderia_multivorans	6439632	145	57	727	0.0113	727	727	727	100	100	100
GCF_009721155.1	Streptococcus_pneumoniae	k__Bacteria	p__Bacillota	c__Bacilli	o__Lactobacillales	f__Streptococcaceae	g__Streptococcus	s__Streptococcus_pneumoniae	2308090	732	16	260	0.0113	260	260	260	100	100	100
GCF_016860225.1	Escherichia_coli	k__Bacteria	p__Pseudomonadota	c__Gammaproteobacteria	o__Enterobacterales	f__Enterobacteriaceae	g__Escherichia	s__Escherichia_coli	5456419	506	10	614	0.0113	614	614	614	100	100	100
GCF_003416775.1	Komagataeibacter_xylinus	k__Bacteria	p__Pseudomonadota	c__Alphaproteobacteria	o__Rhodospirillales	f__Acetobacteraceae	g__Komagataeibacter	s__Komagataeibacter_xylinus	3480035	366	131	391	0.0112	391	391	391	100	100	100
GCF_001698945.1	Klebsiella_pneumoniae	k__Bacteria	p__Pseudomonadota	c__Gammaproteobacteria	o__Enterobacterales	f__Enterobacteriaceae	g__Klebsiella	s__Klebsiella_pneumoniae	5402778	157	7	607	0.0112	607	607	607	100	100	100
GCF_902807265.1	Escherichia_coli	k__Bacteria	p__Pseudomonadota	c__Gammaproteobacteria	o__Enterobacterales	f__Enterobacteriaceae	g__Escherichia	s__Escherichia_coli	5057000	316	3	568	0.0112	568	568	568	100	100	100
GCF_900169685.1	Escherichia_coli	k__Bacteria	p__Pseudomonadota	c__Gammaproteobacteria	o__Enterobacterales	f__Enterobacteriaceae	g__Escherichia	s__Escherichia_coli	5217901	325	14	586	0.0112	586	586	586	100	100	100
GCF_019449755.1	Streptococcus_thermophilus	k__Bacteria	p__Bacillota	c__Bacilli	o__Lactobacillales	f__Streptococcaceae	g__Streptococcus	s__Streptococcus_thermophilus	1786483	35	1	200	0.0112	200	200	200	100	100	100
GCF_009815335.1	Francisella_tularensis	k__Bacteria	p__Pseudomonadota	c__Gammaproteobacteria	o__Thiotrichales	f__Francisellaceae	g__Francisella	s__Francisella_tularensis	1791381	117	1	200	0.0112	200	200	200	100	100	100
GCF_018603945.1	Streptococcus_mitis	k__Bacteria	p__Bacillota	c__Bacilli	o__Lactobacillales	f__Streptococcaceae	g__Streptococcus	s__Streptococcus_mitis	2037084	362	2	227	0.0111	227	227	227	100	100	100
GCF_021441265.1	Aeromonas_rivipollensis	k__Bacteria	p__Pseudomonadota	c__Gammaproteobacteria	o__Aeromonadales	f__Aeromonadaceae	g__Aeromonas	s__Aeromonas_rivipollensis	4647579	228	51	516	0.0111	516	516	516	100	100	100
GCF_010607455.1	Acinetobacter_baumannii	k__Bacteria	p__Pseudomonadota	c__Gammaproteobacteria	o__Moraxellales	f__Moraxellaceae	g__Acinetobacter	s__Acinetobacter_baumannii	4008664	1779	160	445	0.0111	445	445	445	100	100	100
GCF_918404665.1	Campylobacter_jejuni	k__Bacteria	p__Campylobacterota	c__Epsilonproteobacteria	o__Campylobacterales	f__Campylobacteraceae	g__Campylobacter	s__Campylobacter_jejuni	1784386	189	1	198	0.0111	198	198	198	100	100	100
GCF_009674905.1	Staphylococcus_aureus	k__Bacteria	p__Bacillota	c__Bacilli	o__Bacillales	f__Staphylococcaceae	g__Staphylococcus	s__Staphylococcus_aureus	2732696	108	3	302	0.0111	302	302	302	100	100	100
GCF_014875145.1	Streptococcus_agalactiae	k__Bacteria	p__Bacillota	c__Bacilli	o__Lactobacillales	f__Streptococcaceae	g__Streptococcus	s__Streptococcus_agalactiae	2091571	87	1	231	0.011	231	231	231	100	100	100
GCF_018156055.1	Acinetobacter_baumannii	k__Bacteria	p__Pseudomonadota	c__Gammaproteobacteria	o__Moraxellales	f__Moraxellaceae	g__Acinetobacter	s__Acinetobacter_baumannii	3997594	203	1	440	0.011	440	440	440	100	100	100
GCF_900148175.1	Pseudomonas_aeruginosa	k__Bacteria	p__Pseudomonadota	c__Gammaproteobacteria	o__Pseudomonadales	f__Pseudomonadaceae	g__Pseudomonas	s__Pseudomonas_aeruginosa	6453063	697	1	710	0.011	710	710	710	100	100	100
GCF_009925415.1	Klebsiella_pneumoniae	k__Bacteria	p__Pseudomonadota	c__Gammaproteobacteria	o__Enterobacterales	f__Enterobacteriaceae	g__Klebsiella	s__Klebsiella_pneumoniae	5665372	167	22	619	0.0109	619	619	619	100	100	100
GCF_023243955.1	Escherichia_coli	k__Bacteria	p__Pseudomonadota	c__Gammaproteobacteria	o__Enterobacterales	f__Enterobacteriaceae	g__Escherichia	s__Escherichia_coli	4943740	321	14	537	0.0109	537	537	537	100	100	100
GCF_016859825.1	Escherichia_coli	k__Bacteria	p__Pseudomonadota	c__Gammaproteobacteria	o__Enterobacterales	f__Enterobacteriaceae	g__Escherichia	s__Escherichia_coli	5182791	164	74	562	0.0108	562	562	562	100	100	100
GCF_003860765.1	Ralstonia_solanacearum	k__Bacteria	p__Pseudomonadota	c__Betaproteobacteria	o__Burkholderiales	f__Burkholderiaceae	g__Ralstonia	s__Ralstonia_solanacearum	5068052	1	2	549	0.0108	0	549	549	0	100	100
GCF_003257635.1	Burkholderia_multivorans	k__Bacteria	p__Pseudomonadota	c__Betaproteobacteria	o__Burkholderiales	f__Burkholderiaceae	g__Burkholderia	s__Burkholderia_multivorans	6420325	89	1	695	0.0108	695	695	695	100	100	100
GCF_017897385.1	Acinetobacter_baumannii	k__Bacteria	p__Pseudomonadota	c__Gammaproteobacteria	o__Moraxellales	f__Moraxellaceae	g__Acinetobacter	s__Acinetobacter_baumannii	3919951	94	7	424	0.0108	424	424	424	100	100	100
GCF_900708625.1	Pseudomonas_aeruginosa	k__Bacteria	p__Pseudomonadota	c__Gammaproteobacteria	o__Pseudomonadales	f__Pseudomonadaceae	g__Pseudomonas	s__Pseudomonas_aeruginosa	6696768	1016	3	723	0.0108	723	723	723	100	100	100
GCF_016428215.1	Enterobacter_hormaechei	k__Bacteria	p__Pseudomonadota	c__Gammaproteobacteria	o__Enterobacterales	f__Enterobacteriaceae	g__Enterobacter	s__Enterobacter_hormaechei	5170317	72	2	555	0.0107	555	555	555	100	100	100
GCF_900088205.1	Helicobacter_pylori	k__Bacteria	p__Campylobacterota	c__Epsilonproteobacteria	o__Campylobacterales	f__Helicobacteraceae	g__Helicobacter	s__Helicobacter_pylori	1657013	141	5	177	0.0107	177	177	177	100	100	100
GCF_002238115.1	Streptococcus_sp._KR	k__Bacteria	p__Bacillota	c__Bacilli	o__Lactobacillales	f__Streptococcaceae	g__Streptococcus	s__Streptococcus_sp._KR	2255507	425	1	240	0.0106	240	240	240	100	100	100
GCF_003962365.1	Enterococcus_faecalis	k__Bacteria	p__Bacillota	c__Bacilli	o__Lactobacillales	f__Enterococcaceae	g__Enterococcus	s__Enterococcus_faecalis	2836434	97	1	301	0.0106	301	301	301	100	100	100
GCF_900143665.1	Elizabethkingia_meningoseptica	k__Bacteria	p__Bacteroidota	c__Flavobacteriia	o__Flavobacteriales	f__Weeksellaceae	g__Elizabethkingia	s__Elizabethkingia_meningoseptica	3935024	29	2	417	0.0106	417	417	417	100	100	100
GCF_013302085.1	Blautia_wexlerae	k__Bacteria	p__Bacillota	c__Clostridia	o__Eubacteriales	f__Lachnospiraceae	g__Blautia	s__Blautia_wexlerae	4418806	275	2	468	0.0106	468	468	468	100	100	100
GCF_016900185.1	Megamonas_rupellensis	k__Bacteria	p__Bacillota	c__Negativicutes	o__Selenomonadales	f__Selenomonadaceae	g__Megamonas	s__Megamonas_rupellensis	2324468	112	35	246	0.0106	246	246	246	100	100	100
GCF_012056285.1	Escherichia_coli	k__Bacteria	p__Pseudomonadota	c__Gammaproteobacteria	o__Enterobacterales	f__Enterobacteriaceae	g__Escherichia	s__Escherichia_coli	4972836	180	16	525	0.0106	525	525	525	100	100	100
GCF_002895775.1	Xanthomonas_oryzae_pv._oryzae	k__Bacteria	p__Pseudomonadota	c__Gammaproteobacteria	o__Xanthomonadales	f__Xanthomonadaceae	g__Xanthomonas	s__Xanthomonas_oryzae	4328543	556	19	455	0.0105	455	455	455	100	100	100
GCF_003299525.1	Xanthomonas_oryzae_pv._oryzae	k__Bacteria	p__Pseudomonadota	c__Gammaproteobacteria	o__Xanthomonadales	f__Xanthomonadaceae	g__Xanthomonas	s__Xanthomonas_oryzae	4328543	556	19	455	0.0105	455	455	455	100	100	100
GCF_025215095.1	Dryocola_boscaweniae	k__Bacteria	p__Pseudomonadota	c__Gammaproteobacteria	o__Enterobacterales	f__Enterobacteriaceae	g__Dryocola	s__Dryocola_boscaweniae	4406783	82	13	463	0.0105	463	463	463	100	100	100
GCF_001046395.1	Staphylococcus_aureus	k__Bacteria	p__Bacillota	c__Bacilli	o__Bacillales	f__Staphylococcaceae	g__Staphylococcus	s__Staphylococcus_aureus	2851209	248	8	299	0.0105	299	299	299	100	100	100
GCF_025536455.1	Enterobacter_quasiroggenkampii	k__Bacteria	p__Pseudomonadota	c__Gammaproteobacteria	o__Enterobacterales	f__Enterobacteriaceae	g__Enterobacter	s__Enterobacter_quasiroggenkampii	4787997	189	29	502	0.0105	502	502	502	100	100	100
GCF_020038085.1	Streptococcus_pneumoniae	k__Bacteria	p__Bacillota	c__Bacilli	o__Lactobacillales	f__Streptococcaceae	g__Streptococcus	s__Streptococcus_pneumoniae	2422909	1110	5	254	0.0105	254	254	254	100	100	100
GCF_003240415.1	Salmonella_enterica_subsp._enterica_serovar_Derby	k__Bacteria	p__Pseudomonadota	c__Gammaproteobacteria	o__Enterobacterales	f__Enterobacteriaceae	g__Salmonella	s__Salmonella_enterica	4775269	20	4	500	0.0105	500	500	500	100	100	100
GCF_003256185.1	Burkholderia_multivorans	k__Bacteria	p__Pseudomonadota	c__Betaproteobacteria	o__Burkholderiales	f__Burkholderiaceae	g__Burkholderia	s__Burkholderia_multivorans	6426475	88	1	672	0.0105	672	672	672	100	100	100
GCF_021292185.1	Staphylococcus_epidermidis	k__Bacteria	p__Bacillota	c__Bacilli	o__Bacillales	f__Staphylococcaceae	g__Staphylococcus	s__Staphylococcus_epidermidis	2509527	100	6	262	0.0104	262	262	262	100	100	100
GCF_024505365.1	Vibrio_parahaemolyticus	k__Bacteria	p__Pseudomonadota	c__Gammaproteobacteria	o__Vibrionales	f__Vibrionaceae	g__Vibrio	s__Vibrio_parahaemolyticus	5299922	781	31	551	0.0104	551	551	551	100	100	100
GCF_002200575.1	Salmonella_enterica_subsp._enterica_serovar_Infantis	k__Bacteria	p__Pseudomonadota	c__Gammaproteobacteria	o__Enterobacterales	f__Enterobacteriaceae	g__Salmonella	s__Salmonella_enterica	4771220	261	1	496	0.0104	496	496	496	100	100	100
GCF_009720985.1	Streptococcus_pneumoniae	k__Bacteria	p__Bacillota	c__Bacilli	o__Lactobacillales	f__Streptococcaceae	g__Streptococcus	s__Streptococcus_pneumoniae	2395814	900	2	249	0.0104	249	249	249	100	100	100
GCF_002287375.1	Virgibacillus_profundi	k__Bacteria	p__Bacillota	c__Bacilli	o__Bacillales	f__Bacillaceae	g__Virgibacillus	s__Virgibacillus_profundi	4362047	154	3	453	0.0104	453	453	453	100	100	100
GCF_009721235.1	Streptococcus_pneumoniae	k__Bacteria	p__Bacillota	c__Bacilli	o__Lactobacillales	f__Streptococcaceae	g__Streptococcus	s__Streptococcus_pneumoniae	2426871	1015	4	252	0.0104	252	252	252	100	100	100
GCF_022341395.1	Moraxella_catarrhalis	k__Bacteria	p__Pseudomonadota	c__Gammaproteobacteria	o__Moraxellales	f__Moraxellaceae	g__Moraxella	s__Moraxella_catarrhalis	1866756	38	2	193	0.0103	193	193	193	100	100	100
GCF_009646415.1	Bacillus_thuringiensis	k__Bacteria	p__Bacillota	c__Bacilli	o__Bacillales	f__Bacillaceae	g__Bacillus	s__Bacillus_thuringiensis	6037885	775	33	622	0.0103	622	622	622	100	100	100
GCF_003257155.1	Burkholderia_multivorans	k__Bacteria	p__Pseudomonadota	c__Betaproteobacteria	o__Burkholderiales	f__Burkholderiaceae	g__Burkholderia	s__Burkholderia_multivorans	6440551	87	2	662	0.0103	662	662	662	100	100	100
GCF_015163015.1	Leptospira_borgpetersenii_serovar_Tarassovi	k__Bacteria	p__Spirochaetota	c__Spirochaetia	o__Leptospirales	f__Leptospiraceae	g__Leptospira	s__Leptospira_borgpetersenii	3951610	390	1	406	0.0103	406	406	406	100	100	100
GCF_026341575.1	Morganella_morganii_subsp._morganii	k__Bacteria	p__Pseudomonadota	c__Gammaproteobacteria	o__Enterobacterales	f__Morganellaceae	g__Morganella	s__Morganella_morganii	4575834	1901	8	470	0.0103	470	470	470	100	100	100
GCF_003115115.2	Klebsiella_pneumoniae	k__Bacteria	p__Pseudomonadota	c__Gammaproteobacteria	o__Enterobacterales	f__Enterobacteriaceae	g__Klebsiella	s__Klebsiella_pneumoniae	5793558	249	3	595	0.0103	595	595	595	100	100	100
GCF_024357715.1	Acinetobacter_baumannii	k__Bacteria	p__Pseudomonadota	c__Gammaproteobacteria	o__Moraxellales	f__Moraxellaceae	g__Acinetobacter	s__Acinetobacter_baumannii	3809037	534	27	390	0.0102	390	390	390	100	100	100
GCF_016900715.1	Limosilactobacillus_reuteri	k__Bacteria	p__Bacillota	c__Bacilli	o__Lactobacillales	f__Lactobacillaceae	g__Limosilactobacillus	s__Limosilactobacillus_reuteri	2139010	387	1	218	0.0102	218	218	218	100	100	100
GCF_013411075.1	Salmonella_enterica_subsp._enterica_serovar_Typhimurium	k__Bacteria	p__Pseudomonadota	c__Gammaproteobacteria	o__Enterobacterales	f__Enterobacteriaceae	g__Salmonella	s__Salmonella_enterica	4968124	184	50	506	0.0102	506	506	506	100	100	100
GCF_003137175.1	Salmonella_enterica_subsp._enterica_serovar_Typhi	k__Bacteria	p__Pseudomonadota	c__Gammaproteobacteria	o__Enterobacterales	f__Enterobacteriaceae	g__Salmonella	s__Salmonella_enterica	4728208	67	30	481	0.0102	481	481	481	100	100	100
GCF_022135835.1	Casaltella_massiliensis	k__Bacteria	p__Bacillota	c__Clostridia	o__Eubacteriales	f__Eubacteriales_Family_XIII._Incertae_Sedis	g__Casaltella	s__Casaltella_massiliensis	2745936	1482	1	279	0.0102	279	279	279	100	100	100
GCF_015318635.1	Leptospira_borgpetersenii_serovar_Balcanica	k__Bacteria	p__Spirochaetota	c__Spirochaetia	o__Leptospirales	f__Leptospiraceae	g__Leptospira	s__Leptospira_borgpetersenii	3986347	398	2	404	0.0101	404	404	404	100	100	100
GCF_016887835.1	Lacticaseibacillus_paracasei	k__Bacteria	p__Bacillota	c__Bacilli	o__Lactobacillales	f__Lactobacillaceae	g__Lacticaseibacillus	s__Lacticaseibacillus_paracasei	3112738	693	4	315	0.0101	315	315	315	100	100	100
GCF_022465055.1	Campylobacter_lari	k__Bacteria	p__Campylobacterota	c__Epsilonproteobacteria	o__Campylobacterales	f__Campylobacteraceae	g__Campylobacter	s__Campylobacter_lari	1551866	254	1	157	0.0101	157	157	157	100	100	100
GCF_001954345.1	Paenibacillus_odorifer	k__Bacteria	p__Bacillota	c__Bacilli	o__Bacillales	f__Paenibacillaceae	g__Paenibacillus	s__Paenibacillus_odorifer	7088878	130	12	717	0.0101	717	717	717	100	100	100
GCF_014297335.1	Roseburia_sp._BX0805	k__Bacteria	p__Bacillota	c__Clostridia	o__Eubacteriales	f__Lachnospiraceae	g__Roseburia	s__Roseburia_yibonii	2712279	28	2	274	0.0101	274	274	274	100	100	100
GCF_008762405.1	Mycobacterium_tuberculosis	k__Bacteria	p__Actinomycetota	c__Actinomycetes	o__Mycobacteriales	f__Mycobacteriaceae	g__Mycobacterium	s__Mycobacterium_tuberculosis	4364883	207	4	440	0.0101	440	440	440	100	100	100
GCF_001648945.1	Shigella_flexneri	k__Bacteria	p__Pseudomonadota	c__Gammaproteobacteria	o__Enterobacterales	f__Enterobacteriaceae	g__Shigella	s__Shigella_flexneri	4697179	455	1	473	0.0101	473	473	473	100	100	100
GCF_011057995.1	Salmonella_enterica_subsp._enterica_serovar_4,[5],12:i:-	k__Bacteria	p__Pseudomonadota	c__Gammaproteobacteria	o__Enterobacterales	f__Enterobacteriaceae	g__Salmonella	s__Salmonella_enterica	5325019	196	6	536	0.0101	536	536	536	100	100	100
GCF_016887805.1	Lacticaseibacillus_paracasei	k__Bacteria	p__Bacillota	c__Bacilli	o__Lactobacillales	f__Lactobacillaceae	g__Lacticaseibacillus	s__Lacticaseibacillus_paracasei	2914093	344	2	293	0.0101	293	293	293	100	100	100
GCF_009646455.1	Bacillus_thuringiensis	k__Bacteria	p__Bacillota	c__Bacilli	o__Bacillales	f__Bacillaceae	g__Bacillus	s__Bacillus_thuringiensis	6054975	833	3	608	0.01	608	608	608	100	100	100
GCF_004522525.1	Stenotrophomonas_maltophilia	k__Bacteria	p__Pseudomonadota	c__Gammaproteobacteria	o__Xanthomonadales	f__Xanthomonadaceae	g__Stenotrophomonas	s__Stenotrophomonas_maltophilia	4461864	72	1	448	0.01	448	448	448	100	100	100
GCF_006568945.1	Leptospira_interrogans	k__Bacteria	p__Spirochaetota	c__Spirochaetia	o__Leptospirales	f__Leptospiraceae	g__Leptospira	s__Leptospira_interrogans	4544834	283	1	455	0.01	455	455	455	100	100	100
GCF_026783205.1	Streptococcus_gordonii	k__Bacteria	p__Bacillota	c__Bacilli	o__Lactobacillales	f__Streptococcaceae	g__Streptococcus	s__Streptococcus_gordonii	2319860	301	1	232	0.01	232	232	232	100	100	100
